# Supplementary material for: Proteomics in aging research: A roadmap to clinical, translational research
Source: Aging Cell. 2021 Mar 17;20(4):e13325. doi: 10.1111/acel.13325 (PMC8045948; doi:10.1111/acel.13325)
Supplement: Supplementary file 1 — Table S1 [file ACEL-20-e13325-s001.xlsx]

## Sheet: Plasma-Proteome
	Legend Key		Down (significant)	Up (significant)	Down (not significant)	Up (not significant)	Not present		PEA		Mass Spectrometry					SOMAmer						OTHER Matrices/Tissue
									PLASMA - HUMAN													OTHER Matrices/Tissue (HUMAN)															OTHER Matrices/Tissue (non-HUMAN mammals)
Number	Direction	Gene Name	Uniprot ID	Protein Name	SomaID	SOMAmer	Target Full		Plasma_PEA 24	Plasma_PEA 25	Plasma_MS 19	Plasma_MS 18	Plasma_MS 17	Plasma_MS 22	Plasma_MS 21	Plasma_SOMA 23	Plasma_SOMA 15	Plasma_SOMA 14	Plasma_SOMA 26	Plasma_SOMA 20		ERP 27	GRA 27	HSC 27	LYM 27	MON 27	MSC 27	FB 28	Muscle 29	Sk Muscle 30	Saliva 31	Urine 32	Liver 33	Liver 34	CSF 35		Mouse_Hippocampi 36	Mouse Lung 37	Mouse Muscle 38	Brain_Regulation 38	Rhesus_Hippocampus 39	Mouse_BAT 40	Mouse Brain 40	Mouse Heart 40	Rabbit_Liver 41	Mouse_Kidney 40	Mouse_Liver 40	Mouse_Spleen 40	Mouse_Lung 40
1	Up in plasma & Up in human tissues	THBS4	P35443	Thrombospondin-4	NA	THBS4.3340.53.1	Thrombospondin-4									*	*		*											*
2	Up in plasma & Up in human tissues	SAA1	P0DJI8	Serum amyloid A-1 protein	NA	SAA1.4336.2.1	Serum amyloid A-1 protein												*	*													*
3	Up in plasma & Up in human tissues	ALB	P02768	Serum albumin	NA	ALB.3707.12.2	Serum albumin								*		*		*	*											*		*				*
4	Up in plasma & Up in human tissues	PEBP1	P30086	Phosphatidylethanolamine-binding protein 1	NA	PEBP1.4276.10.2	Phosphatidylethanolamine-binding protein 1												*	*											*		*
5	Up in plasma & Up in human tissues	FGG	P02679	Fibrinogen gamma chain	SL003341	NA	Fibrinogen g-chain dimer					*	*				*		*										*		*
6	Up in plasma & Up in human tissues	FGG	C9JPQ9	Fibrinogen gamma chain (Fragment)	NA	2796-62	Fibrinogen					*					*		*										*		*
7	Up in plasma & Up in human tissues	CTSB	P07858	Cathepsin B	NA	NA	NA										*		*								*				*
8	Up in plasma & Up in human tissues	TXNDC12	O95881	Thioredoxin domain-containing protein 12, EC 1.8.4.2	NA	NA	NA										*		*								*
9	Up in plasma & Up in human tissues	TIMP1	P01033	Metalloproteinase inhibitor 1	NA	NA	NA									*	*										*				*				*
10	Up in plasma & Up in human tissues	RARRES2	Q99969	Retinoic acid receptor responder protein 2	NA	NA	NA				*	*					*		*																*
11	Up in plasma & Up in human tissues	TPM3	P06753	Tropomyosin alpha-3 chain	NA	NA	NA					*	*																		*						*
12	Up in plasma & Up in human tissues	FGA	P02671	Fibrinogen alpha chain	NA	NA	NA					*	*																		*		*		*						*
13	Up in plasma & Up in human tissues	SERPINA3	P01011	Alpha-1-antichymotrypsin, ACT	NA	NA	NA							*	*		*		*												*				*						*
14	Up in plasma & Up in human tissues	CAPG	P40121	Macrophage-capping protein	NA	NA	NA										*		*												*										*
15	Up in plasma & Up in human tissues	IGFBP4	P22692	Insulin-like growth factor-binding protein 4	NA	IGFBP4.2950.57.2	Insulin-like growth factor-binding protein 4				*	*																							*
16	Up in plasma & Up in human tissues	INHBA	P08476	Inhibin beta A chain	NA	INHBA.2748.3.2	Inhibin beta A chain										*		*	*															*
17	Up in plasma & Up in human tissues	HSPA1A	P0DMV8	Heat shock 70 kDa protein 1A	NA	HSPA1A.4124.24.2	Heat shock 70 kDa protein 1A										*		*									*	*
18	Up in plasma & Up in human tissues	SOD3	P08294	Extracellular superoxide dismutase [Cu-Zn]	NA	SOD3.8463.2.3	Extracellular superoxide dismutase [Cu-Zn]										*			*										*	*										*
19	Up in plasma & Up in human tissues	CFD	P00746	Complement factor D	NA	CFD.13678.169.3	Complement factor D										*		*	*															*		*
20	Up in plasma & Up in human tissues	CCL18	P55774	C-C motif chemokine 18	NA	CCL18.3044.3.2	C-C motif chemokine 18										*		*	*															*
21	Up in plasma & Up in human tissues	ANXA6	P08133	Annexin A6	NA	ANXA6.5335.73.3	Annexin A6												*	*								*						*
22	Up in plasma & Up in human tissues	CCL16	O15467	C-C motif chemokine 16	SL003300	CCL16.4913.78.1	C-C motif chemokine 16											*	*																*
23	Up in plasma & Up in human tissues	DOK2	O60496	Docking protein 2	SL016379	DOK2.14246.50.3	Docking protein 2											*		*					*
24	Up in plasma & Up in human tissues	CILP	O75339	Cartilage intermediate layer protein 1	SL004657	CILP.5717.2.3	Cartilage intermediate layer protein 1											*		*										*								*
25	Up in plasma & Up in human tissues	TBCA	O75347	Tubulin-specific chaperone A	SL008849	TBCA.12501.10.3	Tubulin-specific chaperone A											*		*											*		*
26	Up in plasma & Up in human tissues	EIF3G	O75821	Eukaryotic translation initiation factor 3 subunit G	SL012996	EIF3G.11454.87.3	Eukaryotic translation initiation factor 3 subunit G											*		*										*							*
27	Up in plasma & Up in human tissues	HP	P00738	Haptoglobin	SL000437	HP.3054.3.2	Haptoglobin										*	*		*										*	*							*
28	Up in plasma & Up in human tissues	TGFB1	P01137	Transforming growth factor beta-1	SL000584	TGFB1.2333.72.1	Transforming growth factor beta-1			*								*	*	*		*			*
29	Up in plasma & Up in human tissues	CGA	P01215	Glycoprotein hormones alpha chain	SL013948	CGA.14056.4.3	Glycoprotein hormones alpha chain											*		*															*
30	Up in plasma & Up in human tissues	MB	P02144	Myoglobin	SL000164	MB.3042.7.2	Myoglobin		*								*	*																	*
31	Up in plasma & Up in human tissues	CRP	P02741	C-reactive protein	SL000051	CRP.4337.49.2	C-reactive protein							*				*	*														*
32	Up in plasma & Up in human tissues	APCS	P02743	Serum amyloid P-component	SL000573	APCS.2474.54.5	Serum amyloid P-component				*	*							*	*										*			*
33	Up in plasma & Up in human tissues	C9	P02748	Complement component C9	SL000325	C9.2292.17.4	Complement component C9					*		*	*			*	*																*			*
34	Up in plasma & Up in human tissues	C9	P02748	Complement component C9	SL000325	C9.3060.43.2	Complement component C9					*		*	*			*	*																*			*
35	Up in plasma & Up in human tissues	FN1	P02751	FN1.4	NA	NA	NA					*							*								*				*
36	Up in plasma & Up in human tissues	FN1	P02751	FN1.4	SL010348	NA	NA					*					*										*				*
37	Up in plasma & Up in human tissues	ANXA1	P04083	annexin I	SL004208	NA	NA										*	*	*										*	*
38	Up in plasma & Up in human tissues	SERPING1	P05155	Plasma protease C1 inhibitor	SL000308	SERPING1.4479.14.2	Plasma protease C1 inhibitor					*			*		*	*		*											*
39	Up in plasma & Up in human tissues	CFI	P05156	Complement factor I	SL003328	CFI.2567.5.6	Complement factor I					*						*	*	*															*			*
40	Up in plasma & Up in human tissues	PYGL	P06737	Glycogen phosphorylase, liver form	SL007082	PYGL.11441.11.3	Glycogen phosphorylase, liver form											*		*				*							*		*
41	Up in plasma & Up in human tissues	ANXA2	P07355	annexin II	SL004209	NA	NA										*	*	*														*								*
42	Up in plasma & Up in human tissues	ANXA2	P07355	annexin II	SL004209	NA	NA										*		*														*								*
43	Up in plasma & Up in human tissues	CA3	P07451	Carbonic anhydrase 3	SL004867	CA3.3799.11.2	Carbonic anhydrase 3										*	*	*	*									*					*				*
44	Up in plasma & Up in human tissues	PRSS1	P07477	Trypsin-1	SL000603	PRSS1.3049.61.2	Trypsin-1											*		*										*					*
45	Up in plasma & Up in human tissues	DCN	P07585	Decorin	SL004081	DCN.2666.53.2	Decorin											*	*	*										*											*
46	Up in plasma & Up in human tissues	CD55	P08174	Complement decay-accelerating factor	SL004556	CD55.5069.9.3	Complement decay-accelerating factor										*	*	*											*								*
47	Up in plasma & Up in human tissues	LGALS1	P09382	Galectin-1	SL001912	LGALS1.8046.9.3	Galectin-1											*		*					*																*
48	Up in plasma & Up in human tissues	TFPI	P10646	Tissue factor pathway inhibitor	SL001998	TFPI.3336.50.1	Tissue factor pathway inhibitor					*					*	*	*	*							*
49	Up in plasma & Up in human tissues	AKR1A1	P14550	Alcohol dehydrogenase [NADP(+)]	SL008039	AKR1A1.4192.10.2	Alcohol dehydrogenase [NADP(+)]											*	*	*									*	*			*								*
50	Up in plasma & Up in human tissues	VEGFA	P15692	Vascular endothelial growth factor A, isoform 121	NA	VEGFA.14032.2.3	Vascular endothelial growth factor A, isoform 121		*											*							*
51	Up in plasma & Up in human tissues	VEGFA	P15692	Vascular endothelial growth factor A	SL000002	VEGFA.2597.8.3	Vascular endothelial growth factor A		*								*	*	*	*							*
52	Up in plasma & Up in human tissues	SELP	P16109	P-selectin	SL000560	SELP.4154.57.2	P-selectin											*		*		*
53	Up in plasma & Up in human tissues	CD36	P16671	Platelet glycoprotein 4	SL000668	CD36.2973.15.2	Platelet glycoprotein 4											*		*						*
54	Up in plasma & Up in human tissues	GOT1	P17174	Aspartate aminotransferase, cytoplasmic	SL000280	GOT1.4912.17.1	Aspartate aminotransferase, cytoplasmic										*	*	*	*										*			*	*			*
55	Up in plasma & Up in human tissues	LGALS3	P17931	Galectin-3	NA	LGALS3.3066.12.1	Galectin-3		*	*							*		*	*						*
56	Up in plasma & Up in human tissues	TNFRSF1A	P19438	Tumor necrosis factor receptor superfamily member 1A	SL001992	TNFRSF1A.2654.19.1	Tumor necrosis factor receptor superfamily member 1A		*								*	*	*																*
57	Up in plasma & Up in human tissues	TNFRSF1B	P20333	Tumor necrosis factor receptor superfamily member 1B	SL001800	TNFRSF1B.8368.102.3	Tumor necrosis factor receptor superfamily member 1B		*								*	*	*																*
58	Up in plasma & Up in human tissues	TNFRSF1B	P20333	Tumor necrosis factor receptor superfamily member 1B	SL001800	TNFRSF1B.3152.57.1	Tumor necrosis factor receptor superfamily member 1B		*								*	*	*																*
59	Up in plasma & Up in human tissues	BGN	P21810	Biglycan	SL007804	BGN.3284.75.1	Biglycan										*	*	*	*							*						*								*
60	Up in plasma & Up in human tissues	BGN	P21810	Biglycan	SL007804	BGN.13690.26.3	Biglycan										*	*	*	*							*						*								*
61	Up in plasma & Up in human tissues	HNRNPA2B1	P22626	Heterogeneous nuclear ribonucleoproteins A2/B1	SL004891	HNRNPA2B1.5351.52.3	Heterogeneous nuclear ribonucleoproteins A2/B1											*	*	*							*						*	*
62	Up in plasma & Up in human tissues	GNLY	P22749	Granulysin	SL000678	NA	NA											*	*						*
63	Up in plasma & Up in human tissues	IGFBP6	P24592	Insulin-like growth factor-binding protein 6	SL005172	IGFBP6.14088.38.3	Insulin-like growth factor-binding protein 6									*	*	*	*	*							*
64	Up in plasma & Up in human tissues	IGFBP6	P24592	Insulin-like growth factor-binding protein 6	SL005172	IGFBP6.2686.67.2	Insulin-like growth factor-binding protein 6									*	*	*	*	*							*
65	Up in plasma & Up in human tissues	FAS	P25445	Tumor necrosis factor receptor superfamily member 6	SL002731	FAS.5392.73.2	Tumor necrosis factor receptor superfamily member 6		*								*	*		*							*
66	Up in plasma & Up in human tissues	FAS	P25445	Tumor necrosis factor receptor superfamily member 6	SL002731	FAS.9459.7.3	Tumor necrosis factor receptor superfamily member 6		*								*	*		*							*
67	Up in plasma & Up in human tissues	S100A4	P26447	Protein S100-A4	SL004821	S100A4.14116.129.3	Protein S100-A4					*					*	*		*					*
68	Up in plasma & Up in human tissues	YWHAQ	P27348	14-3-3 protein theta	SL008071	YWHAQ.7625.27.3	14-3-3 protein theta											*		*										*
69	Up in plasma & Up in human tissues	MAPK3	P27361	Mitogen-activated protein kinase 3	SL000409	MAPK3.2855.49.2	Mitogen-activated protein kinase 3											*	*	*										*
70	Up in plasma & Up in human tissues	MAPK1	P28482	Mitogen-activated protein kinase 1	SL006918	MAPK1.3115.64.2	Mitogen-activated protein kinase 1											*	*	*										*							*
71	Up in plasma & Up in human tissues	LRPAP1	P30533	alpha-2-macroglobulin receptor-associated protein	SL005263	LRPAP1.3640.14.3	alpha-2-macroglobulin receptor-associated protein											*		*										*
72	Up in plasma & Up in human tissues	LRPAP1	P30533	alpha-2-macroglobulin receptor-associated protein	SL005263	LRPAP1.8829.4.3	alpha-2-macroglobulin receptor-associated protein											*		*										*
73	Up in plasma & Up in human tissues	COL18A1	P39060	Endostatin	SL000403	COL18A1.2201.17.6	Endostatin					*					*	*	*	*										*					*
74	Up in plasma & Up in human tissues	STAT3	P40763	Signal transducer and activator of transcription 3	SL007221	STAT3.10346.5.3	Signal transducer and activator of transcription 3											*		*				*
75	Up in plasma & Up in human tissues	NBL1	P41271	Neuroblastoma suppressor of tumorigenicity 1	SL005156	NBL1.2944.66.2	Neuroblastoma suppressor of tumorigenicity 1										*	*	*																*
76	Up in plasma & Up in human tissues	STAT1	P42224	Signal transducer and activator of transcription 1-alpha/beta	SL004396	STAT1.12351.25.3	Signal transducer and activator of transcription 1-alpha/beta											*		*					*		*						*
77	Up in plasma & Up in human tissues	STAT1	P42224	Signal transducer and activator of transcription 1-alpha/beta	SL004396	STAT1.10370.21.3	Signal transducer and activator of transcription 1-alpha/beta											*		*					*		*						*
78	Up in plasma & Up in human tissues	PRCP	P42785	Lysosomal Pro-X carboxypeptidase	SL009198	PRCP.5722.78.3	Lysosomal Pro-X carboxypeptidase											*		*				*	*								*
79	Up in plasma & Up in human tissues	CRK	P46108	CRK	SL013240	NA	NA											*	*				*										*
80	Up in plasma & Up in human tissues	CRKL	P46109	Crk-like protein	SL013040	CRKL.9877.28.3	Crk-like protein											*		*										*
81	Up in plasma & Up in human tissues	HRSP12	P52758	Ribonuclease UK114	SL005350	HRSP12.14636.25.3	Ribonuclease UK114											*		*													*				*
82	Up in plasma & Up in human tissues	EFNA4	P52798	Ephrin-A4	SL004140	EFNA4.2614.28.2	Ephrin-A4										*	*	*	*															*
83	Up in plasma & Up in human tissues	EFNA5	P52803	Ephrin-A5	SL004141	NA	NA										*		*																*
84	Up in plasma & Up in human tissues	EIF5	P55010	Eukaryotic translation initiation factor 5	SL004759	EIF5.2612.5.2	Eukaryotic translation initiation factor 5											*	*	*				*													*
85	Up in plasma & Up in human tissues	LGALS4	P56470	Galectin-4	SL005165	LGALS4.2982.82.2	Galectin-4											*	*	*													*
86	Up in plasma & Up in human tissues	UFM1	P61960	UFM1	SL010528	NA	NA											*	*							*
87	Up in plasma & Up in human tissues	RPS7	P62081	40S ribosomal protein S7	SL011528	RPS7.3864.5.2	40S ribosomal protein S7											*	*	*			*
88	Up in plasma & Up in human tissues	GRB2	P62993	Growth factor receptor-bound protein 2	SL003792	GRB2.5464.52.3	Growth factor receptor-bound protein 2											*		*			*							*	*		*
89	Up in plasma & Up in human tissues	PAFAH1B2	P68402	Platelet-activating factor acetylhydrolase IB subunit beta	SL004760	PAFAH1B2.2642.4.1	Platelet-activating factor acetylhydrolase IB subunit beta											*	*	*										*
90	Up in plasma & Up in human tissues	GTF2I	P78347	General transcription factor II-I	SL007326	GTF2I.13609.11.3	General transcription factor II-I											*		*							*			*							*
91	Up in plasma & Up in human tissues	RHOG	P84095	Rho-related GTP-binding protein RhoG	SL019775	RHOG.12540.25.3	Rho-related GTP-binding protein RhoG											*		*				*													*
92	Up in plasma & Up in human tissues	RBM3	P98179	RNA-binding protein 3	SL010231	RBM3.12747.89.3	RNA-binding protein 3											*		*							*			*
93	Up in plasma & Up in human tissues	NAAA	Q02083	N-acylethanolamine-hydrolyzing acid amidase	SL008611	NAAA.3173.49.2	N-acylethanolamine-hydrolyzing acid amidase											*		*													*
94	Up in plasma & Up in human tissues	PLAUR	Q03405	Urokinase plasminogen activator surface receptor	SL002506	PLAUR.2652.15.1	Urokinase plasminogen activator surface receptor		*								*	*	*	*							*								*
95	Up in plasma & Up in human tissues	LRP1	Q07954	Low-density lipoprotein receptor-related protein 1, soluble	SL004733	LRP1.9182.3.3	Low-density lipoprotein receptor-related protein 1, soluble										*	*		*													*				*
96	Up in plasma & Up in human tissues	LRP1	Q07954	Low-density lipoprotein receptor-related protein 1, soluble	SL004733	LRP1.8601.167.3	Low-density lipoprotein receptor-related protein 1, soluble										*	*															*				*
97	Up in plasma & Up in human tissues	LRP1	Q07954	Low-density lipoprotein receptor-related protein 1, soluble	SL004733	LRP1.9182.3.3	Low-density lipoprotein receptor-related protein 1, soluble										*			*													*				*
98	Up in plasma & Up in human tissues	CD47	Q08722	Leukocyte surface antigen CD47	SL004838	CD47.6653.58.3	Leukocyte surface antigen CD47											*		*							*										*
99	Up in plasma & Up in human tissues	TWF1	Q12792	Twinfilin-1	SL013078	TWF1.12871.10.3	Twinfilin-1											*		*					*
100	Up in plasma & Up in human tissues	ASAH1	Q13510	Acid ceramidase	SL005404	ASAH1.5748.20.3	Acid ceramidase											*		*			*				*			*	*			*			*
101	Up in plasma & Up in human tissues	DCTN2	Q13561	Dynactin subunit 2	SL009207	DCTN2.5879.51.3	Dynactin subunit 2										*	*		*							*										*
102	Up in plasma & Up in human tissues	COTL1	Q14019	Coactosin-like protein	SL004814	NA	NA										*		*														*
103	Up in plasma & Up in human tissues	RBM39	Q14498	RNA-binding protein 39	SL011535	RBM39.4284.18.3	RNA-binding protein 39											*		*							*			*							*
104	Up in plasma & Up in human tissues	POSTN	Q15063	Periostin	SL005084	POSTN.3457.57.1	Periostin										*	*	*	*										*
105	Up in plasma & Up in human tissues	POSTN	Q15063	Periostin	SL005084	POSTN.6645.53.3	Periostin										*	*	*											*
106	Up in plasma & Up in human tissues	PCBP1	Q15365	Poly(rC)-binding protein 1	SL016460	PCBP1.11458.30.3	Poly(rC)-binding protein 1											*		*										*			*				*
107	Up in plasma & Up in human tissues	ANGPT1	Q15389	Angiopoietin-1	SL001995	ANGPT1.2811.27.1	Angiopoietin-1											*		*															*
108	Up in plasma & Up in human tissues	TGFBI	Q15582	Transforming growth factor-beta-induced protein ig-h3	SL006544	TGFBI.3283.21.1	Transforming growth factor-beta-induced protein ig-h3								*		*	*	*	*						*				*
109	Up in plasma & Up in human tissues	SMAD2	Q15796	Mothers against decapentaplegic homolog 2	SL004101	SMAD2.10364.6.3	Mothers against decapentaplegic homolog 2											*		*							*			*
110	Up in plasma & Up in human tissues	SGCB	Q16585	Beta-sarcoglycan	SL009435	SGCB.7034.4.3	Beta-sarcoglycan											*		*							*
111	Up in plasma & Up in human tissues	CCL14	Q16627	C-C motif chemokine 14	SL003329	CCL14.2900.53.3	C-C motif chemokine 14										*	*	*	*															*
112	Up in plasma & Up in human tissues	CD163	Q86VB7	Scavenger receptor cysteine-rich type 1 protein M130	SL005764	CD163.5028.59.1	Scavenger receptor cysteine-rich type 1 protein M130										*	*	*	*													*
113	Up in plasma & Up in human tissues	ASCC1	Q8N9N2	Activating signal cointegrator 1 complex subunit 1	SL017894	ASCC1.10647.18.3	Activating signal cointegrator 1 complex subunit 1											*		*				*
114	Up in plasma & Up in human tissues	ESAM	Q96AP7	Endothelial cell-selective adhesion molecule	SL005160	ESAM.2981.9.3	Endothelial cell-selective adhesion molecule											*	*																*		*
115	Up in plasma & Up in human tissues	ESAM	Q96AP7	Endothelial cell-selective adhesion molecule	SL005160	ESAM.7841.84.3	Endothelial cell-selective adhesion molecule											*	*																*		*
116	Up in plasma & Up in human tissues	GPX7	Q96SL4	Glutathione peroxidase 7	SL007609	GPX7.8345.27.3	Glutathione peroxidase 7											*		*							*											*
117	Up in plasma & Up in human tissues	JAM3	Q9BX67	Junctional adhesion molecule C	SL005194	JAM3.2998.53.2	Junctional adhesion molecule C											*	*	*															*		*
118	Up in plasma & Up in human tissues	CXCL16	Q9H2A7	C-X-C motif chemokine 16	SL004016	CXCL16.2436.49.4	C-X-C motif chemokine 16		*	*							*	*																	*
119	Up in plasma & Up in human tissues	SIAE	Q9HAT2	Sialate O-acetylesterase	SL008488	SIAE.9263.57.3	Sialate O-acetylesterase											*		*										*
120	Up in plasma & Up in human tissues	APMAP	Q9HDC9	Adipocyte plasma membrane-associated protein	SL004748	APMAP.10605.22.3	Adipocyte plasma membrane-associated protein											*		*							*						*
121	Up in plasma & Up in human tissues	CD209	Q9NNX6	CD209 antigen	SL005157	CD209.3029.52.2	CD209 antigen											*		*															*
122	Up in plasma & Up in human tissues	SIRT5	Q9NXA8	NAD-dependent protein deacylase sirtuin-5, mitochondrial	SL013283	SIRT5.12461.8.3	NAD-dependent protein deacylase sirtuin-5, mitochondrial											*		*						*	*										*
123	Up in plasma & Up in human tissues	GGA3	Q9NZ52	ADP-ribosylation factor-binding protein GGA3	SL019567	GGA3.11683.19.3	ADP-ribosylation factor-binding protein GGA3											*		*							*
124	Up in plasma & Up in human tissues	CTSZ	Q9UBR2	Cathepsin Z	SL008380	CTSZ.4971.1.1	Cathepsin Z										*	*	*	*							*			*
125	Up in plasma & Up in human tissues	SIGLEC7	Q9Y286	Sialic acid-binding Ig-like lectin 7	SL005218	SIGLEC7.2742.68.2	Sialic acid-binding Ig-like lectin 7										*	*	*	*															*
126	Up in plasma & Down in human tissues	CST1	P01037	Cystatin-SN	NA	NA	NA										*		*												*
127	Up in plasma & Down in human tissues	IGFBP2	P18065	Insulin-like growth factor-binding protein 2	NA	IGFBP2.8469.41.3	Insulin-like growth factor-binding protein 2					*					*		*	*						*
128	Up in plasma & Down in human tissues	IGFBP2	NA	Insulin-like growth factor-binding protein 2	NA	IGFBP2.2570.72.5	Insulin-like growth factor-binding protein 2					*					*		*	*						*
129	Up in plasma & Down in human tissues	LGALS3BP	Q08380	Galectin-3-binding protein	NA	LGALS3BP.5000.52.1	Galectin-3-binding protein						*						*					*	*						*			*
130	Up in plasma & Down in human tissues	FABP3	P05413	Fatty acid-binding protein, heart	NA	FABP3.4696.2.2	Fatty acid-binding protein, heart										*		*	*									*
131	Up in plasma & Down in human tissues	CST2	P09228	Cystatin-SA	NA	CST2.4324.33.2	Cystatin-SA										*		*	*											*
132	Up in plasma & Down in human tissues	CST5	P28325	Cystatin-D	NA	CST5.3803.10.2	Cystatin-D										*		*	*											*
133	Up in plasma & Down in human tissues	CST3	P01034	Cystatin-C	NA	CST3.2609.59.2	Cystatin-C					*			*	*	*		*												*				*
134	Up in plasma & Down in human tissues	PPIH	O43447	Peptidyl-prolyl cis-trans isomerase H	SL012991	PPIH.12449.16.3	Peptidyl-prolyl cis-trans isomerase H											*		*							*
135	Up in plasma & Down in human tissues	PLG	P00747	Plasmin	SL000540	NA	NA					*							*													*
136	Up in plasma & Down in human tissues	GPI	P06744	PHI	SL000539	NA	NA											*	*											*
137	Up in plasma & Down in human tissues	CTSH	P09668	Cathepsin H	SL000346	CTSH.3737.6.3	Cathepsin H											*	*				*										*
138	Up in plasma & Down in human tissues	TXN	P10599	Thioredoxin reductase 1, cytoplasmic	SL005724	TXNRD1.13967.14.3	Thioredoxin reductase 1, cytoplasmic											*		*											*
139	Up in plasma & Down in human tissues	RNASE3	P12724	Eosinophil cationic protein	NA	NA	NA		*	*												*
140	Up in plasma & Down in human tissues	ACYP2	P14621	Acylphosphatase-2	SL009425	ACYP2.12812.25.3	Acylphosphatase-2											*		*										*							*
141	Up in plasma & Down in human tissues	GNS	P15586	N-acetylglucosamine-6-sulfatase	SL008504	GNS.8314.71.3	N-acetylglucosamine-6-sulfatase											*		*			*
142	Up in plasma & Down in human tissues	CBR1	P16152	Carbonyl reductase [NADPH] 1	SL008046	CBR1.12381.26.3	Carbonyl reductase [NADPH] 1											*		*										*
143	Up in plasma & Down in human tissues	PTN	P21246	Pleiotrophin	SL002704	PTN.3045.72.2	Pleiotrophin									*	*	*	*	*															*						*
144	Up in plasma & Down in human tissues	GRN	P28799	Granulins	SL007173	GRN.4992.49.1	Granulins											*		*			*								*
145	Up in plasma & Down in human tissues	CHI3L1	P36222	Chitinase-3-like protein 1	SL003340	CHI3L1.11104.13.3	Chitinase-3-like protein 1		*								*	*		*		*
146	Up in plasma & Down in human tissues	CRISP3	P54108	CRIS3	SL007284	NA	NA								*			*													*
147	Up in plasma & Down in human tissues	MFAP4	P55083	Microfibril-associated glycoprotein 4	SL002084	MFAP4.5636.10.3	Microfibril-associated glycoprotein 4											*		*										*
148	Up in plasma & Down in human tissues	SEC13	P55735	Protein SEC13 homolog	SL011207	SEC13.14689.3.3	Protein SEC13 homolog											*		*						*
149	Up in plasma & Down in human tissues	RPS3A	P61247	40S ribosomal protein S3a	SL011588	RPS3A.5484.63.3	40S ribosomal protein S3a											*		*										*							*
150	Up in plasma & Down in human tissues	SRSF6	Q13247	Serine/arginine-rich splicing factor 6	SL017909	SRSF6.11573.3.3	Serine/arginine-rich splicing factor 6											*		*					*		*
151	Up in plasma & Down in human tissues	CIRBP	Q14011	Cold-inducible RNA-binding protein	SL005468	CIRBP.12724.81.3	Cold-inducible RNA-binding protein											*		*							*
152	Up in plasma & Down in human tissues	SPARCL1	Q14515	SPARC-like protein 1	SL005488	SPARCL1.4467.49.2	SPARC-like protein 1					*					*	*		*											*						*
153	Up in plasma & Down in human tissues	SPARCL1	Q14515	SPARC-like protein 1	SL005488	SPARCL1.13707.27.3	SPARC-like protein 1					*					*	*		*											*						*
154	Up in plasma & Down in human tissues	IGFBP7	Q16270	Insulin-like growth factor-binding protein 7	SL005087	IGFBP7.3320.49.2	Insulin-like growth factor-binding protein 7										*	*		*						*
155	Up in plasma & Down in human tissues	MAPK14	Q16539	Mitogen-activated protein kinase 14	SL006920	MAPK14.5007.1.1	Mitogen-activated protein kinase 14											*		*							*
156	Up in plasma & Down in human tissues	SRSF7	Q16629	Serine/arginine-rich splicing factor 7	SL019472	SRSF7.12987.12.3	Serine/arginine-rich splicing factor 7											*		*				*
157	Up in plasma & Down in human tissues	HDGFRP2	Q7Z4V5	Hepatoma-derived growth factor-related protein 2	SL014009	HDGFRP2.4553.65.3	Hepatoma-derived growth factor-related protein 2										*	*	*	*							*										*
158	Up in plasma & Down in human tissues	LILRB2	Q8N423	Leukocyte immunoglobulin-like receptor subfamily B member 2	SL005191	LILRB2.5633.65.3	Leukocyte immunoglobulin-like receptor subfamily B member 2										*	*	*	*			*
159	Up in plasma & Down in human tissues	LILRB2	Q8N423	Leukocyte immunoglobulin-like receptor subfamily B member 2	SL005191	LILRB2.5091.28.3	Leukocyte immunoglobulin-like receptor subfamily B member 2										*	*	*	*			*
160	Up in plasma & Down in human tissues	SFRP1	Q8N474	Secreted frizzled-related protein 1	SL003770	SFRP1.3221.54.1	Secreted frizzled-related protein 1										*	*	*	*											*
161	Up in plasma & Down in human tissues	UBXN4	Q92575	UBX domain-containing protein 4	SL019215	UBXN4.9997.12.3	UBX domain-containing protein 4											*		*				*		*
162	Up in plasma & Down in human tissues	FAM3D	Q96BQ1	Protein FAM3D	SL012769	FAM3D.13102.1.3	Protein FAM3D											*		*											*
163	Up in plasma & Down in human tissues	HSD17B10	Q99714	3-hydroxyacyl-CoA dehydrogenase type-2	SL004795	HSD17B10.4217.49.3	3-hydroxyacyl-CoA dehydrogenase type-2											*		*													*
164	Up in plasma & Down in human tissues	CPNE1	Q99829	Copine-1	SL011808	CPNE1.5346.24.3	Copine-1											*		*										*
165	Up in plasma & Down in human tissues	DCTPP1	Q9H773	dCTP pyrophosphatase 1	SL011809	DCTPP1.4314.12.2	dCTP pyrophosphatase 1										*	*	*	*							*
166	Up in plasma & Down in human tissues	SPON1	Q9HCB6	Spondin-1	SL005115	SPON1.4297.62.3	Spondin-1		*								*	*	*	*			*														*
167	Up in plasma & Down in human tissues	TMEM2	Q9UHN6	Transmembrane protein 2	SL018821	TMEM2.8992.1.3	Transmembrane protein 2											*		*					*
168	Down in plasma & up in human tissues	APOA1	P02647	Apolipoprotein A-I	NA	NA	NA					*							*				*		*				*		*		*
169	Down in plasma & up in human tissues	BLVRB	P30043	Flavin reductase (NADPH)	NA	NA	NA					*	*											*
170	Down in plasma & up in human tissues	ITIH2	P19823	Inter-alpha-trypsin inhibitor heavy chain H2	NA	NA	NA				*	*															*
171	Down in plasma & up in human tissues	FCN3	O75636	Ficolin-3	NA	NA	NA					*							*												*
172	Down in plasma & up in human tissues	PGD	P52209	6-phosphogluconate dehydrogenase, decarboxylating, EC 1.1.1.44	NA	NA	NA										*		*												*
173	Down in plasma & up in human tissues	SAA4	P35542	Serum amyloid A-4 protein	NA	NA	NA					*			*																*
174	Down in plasma & up in human tissues	TUBA4A	P68366	Tubulin alpha-4A chain	NA	NA	NA				*	*																					*				*
175	Down in plasma & up in human tissues	APOA2	P02652	Apolipoprotein A-II, Apo-AII, ApoA-II	NA	NA	NA					*	*																		*
176	Down in plasma & up in human tissues	IGFBP5	Q07079	Insulin-like growth factor-binding protein 5	NA	IGFBP5.2685.21.2	Insulin-like growth factor-binding protein 5												*	*															*
177	Down in plasma & up in human tissues	GSN	P06396	Gelsolin	NA	GSN.4775.34.3	Gelsolin					*							*	*					*						*						*
178	Down in plasma & up in human tissues	AGRP	O00253	Agouti-related protein	SL006924	AGRP.2813.11.2	Agouti-related protein		*	*							*	*	*	*															*
179	Down in plasma & up in human tissues	EIF3J	O75822	Eukaryotic translation initiation factor 3 subunit J	SL020138	EIF3J.13497.34.3	Eukaryotic translation initiation factor 3 subunit J											*		*				*						*
180	Down in plasma & up in human tissues	ADH1B	P00325	Alcohol dehydrogenase 1B	SL007996	ADH1B.9834.62.3	Alcohol dehydrogenase 1B											*		*										*
181	Down in plasma & up in human tissues	EGFR	P00533	Epidermal growth factor receptor	SL002644	EGFR.2677.1.1	Epidermal growth factor receptor										*	*	*	*															*		*				*
182	Down in plasma & up in human tissues	AHSG	P02765	Alpha-2-HS-glycoprotein	SL000251	AHSG.3581.53.3	Alpha-2-HS-glycoprotein					*					*	*	*	*											*						*
183	Down in plasma & up in human tissues	TF	P02787	Serotransferrin	SL000601	TF.4162.54.2	Serotransferrin											*	*	*									*		*		*
184	Down in plasma & up in human tissues	SOD2	P04179	Superoxide dismutase [Mn], mitochondrial	SL001815	SOD2.5008.51.1	Superoxide dismutase [Mn], mitochondrial											*	*	*							*				*		*				*
185	Down in plasma & up in human tissues	MPO	P05164	Myeloperoxidase	SL001796	MPO.2580.83.2	Myeloperoxidase		*		*							*		*											*
186	Down in plasma & up in human tissues	GP1BA	P07359	Platelet glycoprotein Ib alpha chain	SL006460	GP1BA.4990.87.1	Platelet glycoprotein Ib alpha chain											*	*	*		*
187	Down in plasma & up in human tissues	BPI	P17213	Bactericidal permeability-increasing protein	SL004511	BPI.4126.22.1	Bactericidal permeability-increasing protein											*		*											*
188	Down in plasma & up in human tissues	HK1	P19367	Hexokinase-1	SL011180	HK1.13131.5.3	Hexokinase-1											*		*				*			*														*
189	Down in plasma & up in human tissues	ERBB3	P21860	Receptor tyrosine-protein kinase erbB-3	SL002519	ERBB3.2617.56.35	Receptor tyrosine-protein kinase erbB-3			*								*	*																*
190	Down in plasma & up in human tissues	TNC	P24821	Tenascin	SL003198	TNC.4155.3.2	Tenascin											*		*										*							*
191	Down in plasma & up in human tissues	CTSS	P25774	Cathepsin S	SL004673	CTSS.3181.50.2	Cathepsin S										*	*	*	*							*				*
192	Down in plasma & up in human tissues	TYK2	P29597	Non-receptor tyrosine-protein kinase TYK2	SL007181	TYK2.5260.80.3	Non-receptor tyrosine-protein kinase TYK2											*		*				*
193	Down in plasma & up in human tissues	IDUA	P35475	Alpha-L-iduronidase	SL010368	IDUA.3169.70.2	Alpha-L-iduronidase											*	*						*		*
194	Down in plasma & up in human tissues	CBS	P35520	Cystathionine beta-synthase	SL018882	CBS.10086.39.3	Cystathionine beta-synthase											*		*														*
195	Down in plasma & up in human tissues	TIE1	P35590	Tyrosine-protein kinase receptor Tie-1, soluble	SL003199	TIE1.2844.53.2	Tyrosine-protein kinase receptor Tie-1, soluble											*	*	*															*
196	Down in plasma & up in human tissues	PPT1	P50897	Palmitoyl-protein thioesterase 1	SL012440	PPT1.9244.27.3	Palmitoyl-protein thioesterase 1											*		*										*							*
197	Down in plasma & up in human tissues	TYRO3	Q06418	Tyrosine-protein kinase receptor TYRO3	SL004136	TYRO3.2611.72.2	Tyrosine-protein kinase receptor TYRO3												*	*															*
198	Down in plasma & up in human tissues	DHX9	Q08211	ATP-dependent RNA helicase A	SL013075	DHX9.10527.22.3	ATP-dependent RNA helicase A											*		*							*			*							*
199	Down in plasma & up in human tissues	MFGE8	Q08431	Lactadherin	SL006523	MFGE8.4455.89.2	Lactadherin											*	*	*							*			*								*
200	Down in plasma & up in human tissues	MFAP5	Q13361	Microfibrillar-associated protein 5	SL012493	MFAP5.6440.31.3	Microfibrillar-associated protein 5											*		*										*								*
201	Down in plasma & up in human tissues	RCN2	Q14257	Reticulocalbin-2	SL018711	RCN2.10645.72.3	Reticulocalbin-2											*		*			*
202	Down in plasma & up in human tissues	THYN1	Q9P016	Thymocyte nuclear protein 1	SL019702	THYN1.12424.107.3	Thymocyte nuclear protein 1											*		*										*							*				*
203	Down in plasma & up in human tissues	TNFRSF10D	Q9UBN6	Tumor necrosis factor receptor superfamily member 10D	SL004159	TNFRSF10D.14121.24.3	Tumor necrosis factor receptor superfamily member 10D											*		*							*								*
204	Down in plasma & Down in human tissues	CNDP1	Q96KN2	Beta-Ala-His dipeptidase, EC 3.4.13.20	NA	NA	NA				*	*					*		*											*
205	Down in plasma & Down in human tissues	BSG	P35613	Basigin	NA	NA	NA			*									*														*
206	Down in plasma & Down in human tissues	CKM	P06732	Creatine kinase M-type	NA	CKM.2670.67.4	Creatine kinase M-type												*	*									*
207	Down in plasma & Down in human tissues	CHKB	Q9Y259	Choline/ethanolamine kinase	NA	CHKB.13117.232.3	Choline/ethanolamine kinase										*			*				*
208	Down in plasma & Down in human tissues	C3	P01024	Complement C3	NA	C3.2755.8.2	C3a anaphylatoxin des Arginine					*								*					*						*		*		*		*
209	Down in plasma & Down in human tissues	SCO1	O75880	Protein SCO1 homolog, mitochondrial	SL018291	SCO1.7853.19.3	Protein SCO1 homolog, mitochondrial											*		*					*
210	Down in plasma & Down in human tissues	PLG	P00747	Angiostatin	SL000268	PLG.3710.49.2	Angiostatin					*						*	*	*												*
211	Down in plasma & Down in human tissues	SERPINC1	P01008	Antithrombin-III	SL000272	SERPINC1.3344.60.4	Antithrombin-III					*						*	*	*									*				*
212	Down in plasma & Down in human tissues	EGF	P01133	Pro-epidermal growth factor	SL000084	NA	NA		*	*							*	*														*
213	Down in plasma & Down in human tissues	PIGR	P01833	Polymeric immunoglobulin receptor	SL005797	PIGR.3216.2.2	Polymeric immunoglobulin receptor											*	*	*										*	*
214	Down in plasma & Down in human tissues	LTF	P02788	Lactotransferrin	SL000496	LTF.2780.35.2	Lactotransferrin				*							*	*	*											*
215	Down in plasma & Down in human tissues	CAT	P04040	Catalase	SL000342	CAT.3488.64.2	Catalase											*		*									*		*		*				*
216	Down in plasma & Down in human tissues	IGF1	P05019	Insulin-like growth factor I	SL000047	IGF1.2952.75.2	Insulin-like growth factor I											*	*	*															*
217	Down in plasma & Down in human tissues	MMP9	P14780	Matrix metalloproteinase-9	SL000527	MMP9.2579.17.5	Matrix metalloproteinase-9											*	*	*		*		*							*		*
218	Down in plasma & Down in human tissues	IGLL1	P15814	Immunoglobulin lambda-like polypeptide 1	SL008517	IGLL1.6485.59.3	Immunoglobulin lambda-like polypeptide 1											*		*											*
219	Down in plasma & Down in human tissues	LPO	P22079	Lactoperoxidase	SL007153	LPO.4801.13.3	Lactoperoxidase											*	*	*											*
220	Down in plasma & Down in human tissues	CA6	P23280	Carbonic anhydrase 6	SL010288	CA6.3352.80.3	Carbonic anhydrase 6											*	*	*											*
221	Down in plasma & Down in human tissues	AZGP1	P25311	Zinc-alpha-2-glycoprotein	SL005396	AZGP1.9312.8.3	Zinc-alpha-2-glycoprotein											*		*											*	*	*
222	Down in plasma & Down in human tissues	PSMA1	P25786	Proteasome subunit alpha type-1	SL010973	PSMA1.7880.9.3	Proteasome subunit alpha type-1											*		*											*
223	Down in plasma & Down in human tissues	CNTFR	P26992	Ciliary neurotrophic factor receptor subunit alpha	SL005153	CNTFR.14101.2.3	Ciliary neurotrophic factor receptor subunit alpha											*		*												*
224	Down in plasma & Down in human tissues	CNTFR	P26992	Ciliary neurotrophic factor receptor subunit alpha	SL005153	CNTFR.2711.6.2	Ciliary neurotrophic factor receptor subunit alpha											*		*												*
225	Down in plasma & Down in human tissues	PPIL2	Q13356	Peptidyl-prolyl cis-trans isomerase-like 2	SL019714	PPIL2.14314.6.3	Peptidyl-prolyl cis-trans isomerase-like 2											*		*					*	*
226	Down in plasma & Down in human tissues	LRRK2	Q5S007	Leucine-rich repeat serine/threonine-protein kinase 2	SL017128	LRRK2.10990.21.3	Leucine-rich repeat serine/threonine-protein kinase 2											*		*			*
227	Down in plasma & Down in human tissues	DUSP13	Q6B8I1	Dual specificity protein phosphatase 13 isoform A	SL012566	DUSP13.6525.17.3	Dual specificity protein phosphatase 13 isoform A											*		*										*
228	Down in plasma & Down in human tissues	GPD1L	Q8N335	Glycerol-3-phosphate dehydrogenase 1-like protein	SL019684	GPD1L.12420.10.3	Glycerol-3-phosphate dehydrogenase 1-like protein											*		*									*
229	Down in plasma & Down in human tissues	TXNIP	Q9H3M7	Thioredoxin-interacting protein	SL015231	TXNIP.11682.7.3	Thioredoxin-interacting protein											*		*							*
230	Down in plasma & Down in human tissues	RETN	Q9HD89	Resistin	SL004260	RETN.3046.31.1	Resistin		*	*								*		*		*
231	Down in plasma & Down in human tissues	SPINK5	Q9NQ38	Serine protease inhibitor Kazal-type 5	SL009201	SPINK5.8028.22.3	Serine protease inhibitor Kazal-type 5											*		*												*
232	Down in plasma & Down in human tissues	CLIC5	Q9NZA1	Chloride intracellular channel protein 5	SL019722	CLIC5.12475.48.3	Chloride intracellular channel protein 5											*		*										*
[truncated: 8 more columns]
