# Supplementary material for: Proteomics in aging research: A roadmap to clinical, translational research
Source: Aging Cell. 2021 Mar 17;20(4):e13325. doi: 10.1111/acel.13325 (PMC8045948; doi:10.1111/acel.13325)
Supplement: Supplementary file 2 — Table S2 [file ACEL-20-e13325-s002.xlsx]

## Sheet: EnrichedPathways
Enriched Pathways from 232 Aging Subset Proteome
GOID	Ontology Source	GOTerm	GOLevels	GOGroups	Nr. Genes	% Associated Genes	Term PValue	Term PValue Corrected with Bonferroni step down	Group PValue	Group PValue Corrected with Bonferroni step down	Associated Genes Found	All Associated Genes	RepresentativeTerm
R-HSA:202733	REACTOME_Pathways_08.05.2020	Cell surface interactions at the vascular wall	[-1]	[Group00]	13	9.42029	1.18973e-07	3.86661e-05	{Group00=1.1897258212455177E-7}	{Group00=1.070753239120966E-6}	[ANGPT1, BSG, CD47, DOK2, ESAM, FN1, GRB2, IGLL1, JAM3, PPIL2, SELP, TGFB1, TNFRSF10D]	[813949, ANGPT1, ANGPT2, ANGPT4, APOB, ATP1B1, ATP1B2, ATP1B3, BSG, CAV1, CD177, CD2, CD244, CD44, CD47, CD48, CD58, CD74, CD84, CD99, CD99L2, CEACAM1, CEACAM3, CEACAM5, CEACAM6, CEACAM8, COL1A1, COL1A2, CXADR, DOK2, EPCAM, ESAM, F11R, F2, FCAMR, FCER1G, FN1, FYN, GAS6, GLG1, GP6, GPC1, GRB14, GRB2, GRB7, GYPA, GYPB, GYPC, HRAS, IGLL1, INPP5D, ITGA3, ITGA4, ITGA5, ITGA6, ITGAL, ITGAM, ITGAV, ITGA…	TRUE
R-HSA:977225	REACTOME_Pathways_08.05.2020	Amyloid fiber formation	[-1]	[Group01]	10	9.17431	4.5219e-06	0.00138822	{Group01=4.5219010372500646E-6}	{Group01=1.8087604149000258E-5}	[APCS, APOA1, CST3, FGA, GGA3, GSN, LTF, MFGE8, SAA1, TGFBI]	[ADAM10, APCS, APH1A, APH1B, APOA1, APP, B2M, BACE1, CALB1, CALCA, CST3, FGA, FURIN, GGA1, GGA2, GGA3, GSN, H2AB1, H2AC14, H2AC18, H2AC19, H2AC20, H2AC4, H2AC6, H2AC7, H2AC8, H2AX, H2AZ1, H2BC1, H2BC10, H2BC11, H2BC12, H2BC13, H2BC14, H2BC15, H2BC17, H2BC21, H2BC3, H2BC4, H2BC5, H2BC6, H2BC7, H2BC8, H2BC9, H2BU1, H3-3A, H3-3B, H3C1, H3C10, H3C11, H3C12, H3C13, H3C14, H3C15, H3C2, H3C3, H3C4, H3C6…	TRUE
WP:2328	WikiPathways_08.05.2020	Allograft Rejection	[-1]	[Group02]	9	10	6.7494e-06	0.00204507	{Group02=6.749396985456307E-6}	{Group02=2.0248190956368922E-5}	[C3, C9, CD55, FAS, GNLY, LRRK2, STAT1, TGFB1, VEGFA]	[105369230, ABCB1, AGTR1, BHMT2, C1QA, C1QB, C1QC, C2, C3, C4A, C4B, C5, C6, C7, C8A, C8B, C9, CASP3, CASP7, CASP8, CASP9, CCL19, CCL21, CD28, CD40, CD40LG, CD55, CD80, CD86, COL5A1, CSNK2A2, CTLA4, CXCL11, CXCL12, CXCL13, CXCL8, CXCL9, CXCR5, FAS, FASLG, FOXP3, GABPA, GDNF, GNLY, GZMB, HARS1, HLA-A, HLA-B, HLA-C, HLA-DMA, HLA-DMB, HLA-DOA, HLA-DOB, HLA-DPA1, HLA-DPB1, HLA-DQA1, HLA-DQA2, HLA-DQB…	TRUE
WP:3888	WikiPathways_08.05.2020	VEGFA-VEGFR2 Signaling Pathway	[-1]	[Group03]	25	5.70776	6.16014e-09	2.03901e-06	{Group03=6.160138497222292E-9}	{Group03=7.39216619666675E-8}	[ALB, ANXA1, BSG, CRK, FAS, FGA, FGG, FN1, GRB2, HSPA1A, IGFBP7, MAPK1, MAPK14, MAPK3, PGD, PLAUR, RBM39, SOD2, STAT1, STAT3, TBCA, TPM3, TXN, TXNIP, VEGFA]	[11217, ABCF2, ABL1, ACACA, ACACB, ACKR3, ACOT9, ACP1, ACTG1, ADAM10, ADAM9, ADAMTS1, ADAMTS9, ADRB2, AFDN, AKT1, AKT1S1, ALB, ALDOA, AMOT, ANXA1, AP2A1, AP2S1, APOLD1, ARF4, ARF6, ARHGEF15, ARMCX1, ARNT, ARPC5L, ARRB2, ASCC3, ATF2, ATF4, ATF6, ATP6V0D1, ATP6V1E1, BCAR1, BCL2, BCL2L1, BIN1, BIRC5, BMP10, BMP2, BRD4, BSG, C15orf39, CACNA2D1, CALR, CALU, CAMKK2, CAPN2, CAPZB, CAV1, CBL, CCDC124, CC…	TRUE
WP:4754	WikiPathways_08.05.2020	IL-18 signaling pathway	[-1]	[Group04]	15	5.37634	1.59845e-05	0.00473142	{Group04=1.5984534537705353E-5}	{Group04=1.5984534537705353E-5}	[BSG, CCL18, CD36, CXCL16, FAS, FN1, GRN, MAPK1, MAPK3, MMP9, SPON1, TF, TIMP1, TNFRSF1A, VEGFA]	[AARS1, ABCF1, ABHD16A, ACACB, ACADS, ACOD1, ACTA1, ACTA2, ADAMTS5, ADIPOQ, ALS2, ANP32A, APBA2, ARF6, ARFGAP1, ARFGAP2, ARG1, ARL4D, ATF3, B2M, BAD, BAX, BAZ1B, BCL2, BCL2L1, BID, BIN1, BIRC3, BMP2, BPGM, BSG, BTG2, CA11, CASP3, CASP8, CCDC9, CCL1, CCL18, CCL19, CCL2, CCL20, CCL3, CCL4, CCL5, CCN4, CCNA2, CCNB2, CD36, CD81, CD83, CDK5R2, CEBPB, CENPB, CETP, CFLAR, CHUK, CLDN1, CLDN12, CLDN15, CL…	TRUE
R-HSA:6798695	REACTOME_Pathways_08.05.2020	Neutrophil degranulation	[-1]	[Group05]	41	8.54167	2.31476e-20	7.96278e-18	{Group05=7.261211964589249E-20}	{Group05=1.5248545125637423E-18}	[AHSG, ANXA2, ASAH1, BPI, C3, CAT, CD36, CD47, CD55, CFD, CHI3L1, COTL1, CPNE1, CRISP3, CST3, CTSB, CTSH, CTSS, CTSZ, GNS, GPI, GRN, GSN, HP, HSPA1A, LGALS3, LTF, MAPK1, MAPK14, MMP9, MPO, PAFAH1B2, PIGR, PLAUR, PRCP, PYGL, RETN, RHOG, RNASE3, SERPINA3, TNFRSF1B]	[A1BG, ABCA13, ACAA1, ACLY, ACP3, ACTR10, ACTR1B, ACTR2, ADA2, ADAM10, ADAM8, ADGRE3, ADGRE5, ADGRG3, AGA, AGL, AGPAT2, AHSG, ALAD, ALDH3B1, ALDOA, ALDOC, ALOX5, AMPD3, ANO6, ANPEP, ANXA2, AOC1, AP1M1, AP2A2, APAF1, APEH, APRT, ARG1, ARHGAP45, ARHGAP9, ARL8A, ARMC8, ARPC5, ARSA, ARSB, ASAH1, ATAD3B, ATG7, ATP11A, ATP11B, ATP6AP2, ATP6V0A1, ATP6V0C, ATP6V1D, ATP8A1, ATP8B4, AZU1, B2M, B4GALT1, BIN…	TRUE
R-HSA:168249	REACTOME_Pathways_08.05.2020	Innate Immune System	[-1]	[Group05]	59	5.53471	7.26121e-20	2.4906e-17	{Group05=7.261211964589249E-20}	{Group05=1.5248545125637423E-18}	[AHSG, ANXA2, ASAH1, BPI, C3, C9, CAT, CD209, CD36, CD47, CD55, CFD, CFI, CHI3L1, COTL1, CPNE1, CRISP3, CRK, CRP, CST3, CTSB, CTSH, CTSS, CTSZ, DHX9, FCN3, FGA, FGG, GNLY, GNS, GPI, GRB2, GRN, GSN, HP, HSPA1A, LGALS3, LPO, LTF, MAPK1, MAPK14, MAPK3, MMP9, MPO, PAFAH1B2, PIGR, PLAUR, PRCP, PSMA1, PYGL, RETN, RHOG, RNASE3, SAA1, SERPINA3, SERPING1, TNFRSF1B, TXN, TXNIP]	[1253480, 1254294, 1254395, 155971, 3636229, 3644711, 884327, 904054, 949101, A1BG, AAMP, ABCA13, ABI1, ABI2, ABL1, ACAA1, ACLY, ACP3, ACTB, ACTG1, ACTR10, ACTR1B, ACTR2, ACTR3, ADA2, ADAM10, ADAM8, ADGRE3, ADGRE5, ADGRG3, AGA, AGER, AGL, AGPAT2, AHCYL1, AHSG, AIM2, ALAD, ALDH3B1, ALDOA, ALDOC, ALOX5, ALPK1, AMPD3, ANO6, ANPEP, ANXA2, AOC1, AP1M1, AP2A2, APAF1, APEH, APOB, APP, APRT, ARG1, ARHGAP…	FALSE
R-HSA:381426	REACTOME_Pathways_08.05.2020	Regulation of Insulin-like Growth Factor (IGF) transport and uptake by Insulin-like Growth Factor Binding Proteins (IGFBPs)	[-1]	[Group06]	24	19.2	2.22972e-20	7.69254e-18	{Group06=2.2297210616439382E-20}	{Group06=4.905386335616664E-19}	[AHSG, ALB, APOA1, APOA2, C3, CST3, FGA, FGG, FN1, IGF1, IGFBP2, IGFBP4, IGFBP5, IGFBP6, IGFBP7, ITIH2, LGALS1, MFGE8, PLG, SERPINC1, SPARCL1, TF, TIMP1, TNC]	[ADAM10, AFP, AHSG, ALB, AMBN, AMELX, AMTN, ANO8, APLP2, APOA1, APOA2, APOA5, APOB, APOE, APOL1, APP, BMP15, BMP4, BPIFB2, C3, C4A, C4B, CALU, CCN1, CDH2, CHGB, CHRDL1, CKAP4, CP, CSF1, CST3, CTSG, DMP1, DNAJC3, ENAM, EVA1A, F2, F5, FAM20A, FAM20C, FBN1, FGA, FGF23, FGG, FN1, FSTL1, FSTL3, FUCA2, GAS6, GOLM1, GPC3, GZMH, HRC, HSP90B1, IGF1, IGF2, IGFALS, IGFBP1, IGFBP2, IGFBP3, IGFBP4, IGFBP5, IG…	TRUE
R-HSA:8957275	REACTOME_Pathways_08.05.2020	Post-translational protein phosphorylation	[-1]	[Group06]	20	18.5185	7.96145e-17	2.71485e-14	{Group06=2.2297210616439382E-20}	{Group06=4.905386335616664E-19}	[AHSG, ALB, APOA1, APOA2, C3, CST3, FGA, FGG, FN1, IGFBP4, IGFBP5, IGFBP7, ITIH2, LGALS1, MFGE8, SERPINC1, SPARCL1, TF, TIMP1, TNC]	[ADAM10, AFP, AHSG, ALB, AMBN, AMELX, AMTN, ANO8, APLP2, APOA1, APOA2, APOA5, APOB, APOE, APOL1, APP, BMP15, BMP4, BPIFB2, C3, C4A, C4B, CALU, CCN1, CDH2, CHGB, CHRDL1, CKAP4, CP, CSF1, CST3, DMP1, DNAJC3, ENAM, EVA1A, F5, FAM20A, FAM20C, FBN1, FGA, FGF23, FGG, FN1, FSTL1, FSTL3, FUCA2, GAS6, GOLM1, GPC3, HRC, HSP90B1, IGFBP1, IGFBP3, IGFBP4, IGFBP5, IGFBP7, IL6, ITIH2, KNG1, KTN1, LAMB1, LAMB2, …	FALSE
R-HSA:140877	REACTOME_Pathways_08.05.2020	Formation of Fibrin Clot (Clotting Cascade)	[-1]	[Group07, Group14, Group20]	7	17.9487	1.37637e-06	0.000433557	{Group07=3.966587978446476E-12, Group14=1.7508624278152456E-15, Group20=2.4582439542911544E-14}	{Group07=6.346540765514362E-11, Group14=3.3266386128489665E-14, Group20=4.1790147222949623E-13}	[FGA, FGG, GP1BA, PRCP, SERPINC1, SERPING1, TFPI]	[A2M, C1QBP, CD177, F10, F11, F12, F13A1, F13B, F2, F2R, F3, F5, F7, F8, F9, FGA, FGB, FGG, GP1BA, GP1BB, GP5, GP9, KLKB1, KNG1, PF4, PF4V1, PRCP, PROC, PROCR, PROS1, PRTN3, SERPINA5, SERPINC1, SERPIND1, SERPINE2, SERPING1, TFPI, THBD, VWF]	FALSE
KEGG:04610	KEGG_08.05.2020	Complement and coagulation cascades	[-1]	[Group07, Group14]	12	14.1176	3.74682e-09	1.24769e-06	{Group07=3.966587978446476E-12, Group14=1.7508624278152456E-15}	{Group07=6.346540765514362E-11, Group14=3.3266386128489665E-14}	[C3, C9, CD55, CFD, CFI, FGA, FGG, PLAUR, PLG, SERPINC1, SERPING1, TFPI]	[A2M, BDKRB1, BDKRB2, C1QA, C1QB, C1QC, C1R, C1S, C2, C3, C3AR1, C4A, C4B, C4BPA, C4BPB, C5, C5AR1, C6, C7, C8A, C8B, C8G, C9, CD46, CD55, CD59, CFB, CFD, CFH, CFHR1, CFHR2, CFHR3, CFHR4, CFHR5, CFI, CLU, CPB2, CR1, CR1L, CR2, F10, F11, F12, F13A1, F13B, F2, F2R, F2RL2, F2RL3, F3, F5, F7, F8, F9, FGA, FGB, FGG, ITGAM, ITGAX, ITGB2, KLKB1, KNG1, MASP1, MASP2, MBL2, PLAT, PLAU, PLAUR, PLG, PROC, PR…	TRUE
R-HSA:76009	REACTOME_Pathways_08.05.2020	Platelet Aggregation (Plug Formation)	[-1]	[Group07, Group20]	6	15.3846	2.03606e-05	0.00594529	{Group07=3.966587978446476E-12, Group20=2.4582439542911544E-14}	{Group07=6.346540765514362E-11, Group20=4.1790147222949623E-13}	[CRK, FGA, FGG, FN1, GP1BA, GRB2]	[ADRA2A, ADRA2B, ADRA2C, AKT1, APBB1IP, BCAR1, COL1A1, COL1A2, CRK, CSK, F2, FGA, FGB, FGG, FN1, GP1BA, GP1BB, GP5, GP9, GRB2, ITGA2B, ITGB3, MPL, PDPK1, PTK2, PTPN1, RAP1A, RAP1B, RAPGEF3, RAPGEF4, RASGRP1, RASGRP2, SHC1, SOS1, SRC, SYK, THPO, TLN1, VWF]	FALSE
R-HSA:2168880	REACTOME_Pathways_08.05.2020	Scavenging of heme from plasma	[-1]	[Group08]	5	38.4615	7.62901e-07	0.00024184	{Group08=2.3258017952287972E-6}	{Group08=1.3954810771372784E-5}	[ALB, APOA1, CD163, HP, LRP1]	[ALB, AMBP, APOA1, APOL1, CD163, HBA1, HBA2, HBB, HP, HPR, HPX, JCHAIN, LRP1]	TRUE
R-HSA:2173782	REACTOME_Pathways_08.05.2020	Binding and Uptake of Ligands by Scavenger Receptors	[-1]	[Group08]	7	16.6667	2.3258e-06	0.00072565	{Group08=2.3258017952287972E-6}	{Group08=1.3954810771372784E-5}	[ALB, APOA1, CD163, CD36, HP, LRP1, SAA1]	[ALB, AMBP, APOA1, APOB, APOE, APOL1, CALR, CD163, CD36, COL1A1, COL1A2, COL3A1, COL4A1, COL4A2, COLEC11, COLEC12, FTH1, FTL, HBA1, HBA2, HBB, HP, HPR, HPX, HSP90AA1, HSP90B1, HSPH1, HYOU1, JCHAIN, LRP1, MARCO, MASP1, MSR1, SAA1, SCARA5, SCARB1, SCARF1, SCGB3A2, SPARC, SSC5D, STAB1, STAB2]	FALSE
R-HSA:9614085	REACTOME_Pathways_08.05.2020	FOXO-mediated transcription	[-1]	[Group09]	8	12.3077	4.65831e-06	0.00142544	{Group09=1.8764308344858975E-6}	{Group09=1.3135015841401282E-5}	[AGRP, CAT, RETN, SMAD2, SOD2, TXN, TXNIP, YWHAQ]	[ABCA6, AGRP, AKT1, AKT2, AKT3, ATXN3, BBC3, BCL2L11, BCL6, BTG1, CAT, CAV1, CCNG2, CDKN1A, CDKN1B, CITED2, CREBBP, DDIT3, EP300, FASLG, FBXO32, FOXG1, FOXO1, FOXO3, FOXO4, G6PC, GADD45A, GCK, HDAC1, HDAC2, IGFBP1, INS, KAT2B, KLF4, MSTN, NFYA, NFYB, NFYC, NPY, NR3C1, PCBP4, PCK1, PINK1, PLXNA4, POMC, PPARGC1A, RBL2, RETN, SFN, SIN3A, SIRT1, SIRT3, SMAD2, SMAD3, SMAD4, SOD2, SREBF1, STK11, TRIM63…	TRUE
R-HSA:9615017	REACTOME_Pathways_08.05.2020	FOXO-mediated transcription of oxidative stress, metabolic and neuronal genes	[-1]	[Group09]	5	17.2414	5.8134e-05	0.0155799	{Group09=1.8764308344858975E-6}	{Group09=1.3135015841401282E-5}	[AGRP, CAT, RETN, SMAD2, SOD2]	[ABCA6, AGRP, ATXN3, CAT, FBXO32, FOXO1, FOXO3, FOXO4, G6PC, GCK, HDAC1, HDAC2, IGFBP1, INS, NPY, NR3C1, PCK1, PLXNA4, POMC, PPARGC1A, RETN, SIN3A, SIRT3, SMAD2, SMAD3, SMAD4, SOD2, SREBF1, TRIM63]	FALSE
R-HSA:3299685	REACTOME_Pathways_08.05.2020	Detoxification of Reactive Oxygen Species	[-1]	[Group09]	5	13.5135	0.000193981	0.0467493	{Group09=1.8764308344858975E-6}	{Group09=1.3135015841401282E-5}	[CAT, GPX7, SOD2, SOD3, TXN]	[AQP8, ATOX1, ATP7A, CAT, CCS, CYBA, CYBB, CYCS, ERO1A, GPX1, GPX2, GPX3, GPX5, GPX6, GPX7, GPX8, GSR, GSTP1, NCF1, NCF2, NCF4, NOX4, NOX5, NUDT2, P4HB, PRDX1, PRDX2, PRDX3, PRDX5, PRDX6, SOD1, SOD2, SOD3, TXN, TXN2, TXNRD1, TXNRD2]	FALSE
KEGG:05142	KEGG_08.05.2020	Chagas disease (American trypanosomiasis)	[-1]	[Group10, Group21]	8	7.84314	0.00012735	0.0318374	{Group10=1.4454045743347223E-6, Group21=8.580624807534504E-15}	{Group10=1.1563236594677778E-5, Group21=1.5445124653562108E-13}	[C3, FAS, MAPK1, MAPK14, MAPK3, SMAD2, TGFB1, TNFRSF1A]	[ACE, ADCY1, AKT1, AKT2, AKT3, BDKRB2, C1QA, C1QB, C1QC, C3, CALR, CASP8, CCL2, CCL3, CCL3L1, CCL3L3, CCL5, CD247, CD3D, CD3E, CD3G, CFLAR, CHUK, CXCL8, FADD, FAS, FASLG, FOS, GNA11, GNA14, GNA15, GNAI1, GNAI2, GNAI3, GNAL, GNAO1, GNAQ, GNAS, IFNB1, IFNG, IFNGR1, IFNGR2, IKBKB, IKBKG, IL10, IL12A, IL12B, IL1B, IL2, IL6, IRAK1, IRAK4, JUN, KNG1, MAP2K4, MAPK1, MAPK10, MAPK11, MAPK12, MAPK13, MAPK1…	FALSE
KEGG:04210	KEGG_08.05.2020	Apoptosis	[-1]	[Group10, Group21]	9	6.61765	0.000179069	0.0435137	{Group10=1.4454045743347223E-6, Group21=8.580624807534504E-15}	{Group10=1.1563236594677778E-5, Group21=1.5445124653562108E-13}	[CTSB, CTSH, CTSS, CTSZ, FAS, MAPK1, MAPK3, TNFRSF1A, TUBA4A]	[ACTB, ACTG1, AIFM1, AKT1, AKT2, AKT3, APAF1, ATF4, ATM, BAD, BAK1, BAX, BBC3, BCL2, BCL2A1, BCL2L1, BCL2L11, BID, BIRC2, BIRC3, BIRC5, CAPN1, CAPN2, CASP10, CASP12, CASP2, CASP3, CASP6, CASP7, CASP8, CASP9, CFLAR, CHUK, CSF2RB, CTSB, CTSC, CTSD, CTSF, CTSH, CTSK, CTSL, CTSO, CTSS, CTSV, CTSW, CTSZ, CYCS, DAB2IP, DAXX, DDIT3, DFFA, DFFB, DIABLO, EIF2AK3, EIF2S1, ENDOG, ERN1, FADD, FAS, FASLG, FOS…	FALSE
KEGG:04142	KEGG_08.05.2020	Lysosome	[-1]	[Group10]	9	7.03125	0.000112794	0.0286496	{Group10=1.4454045743347223E-6}	{Group10=1.1563236594677778E-5}	[ASAH1, CTSB, CTSH, CTSS, CTSZ, GGA3, GNS, IDUA, PPT1]	[ABCA2, ABCB9, ACP2, ACP5, AGA, AP1B1, AP1G1, AP1G2, AP1M1, AP1M2, AP1S1, AP1S2, AP1S3, AP3B1, AP3B2, AP3D1, AP3M1, AP3M2, AP3S1, AP3S2, AP4B1, AP4E1, AP4M1, AP4S1, ARSA, ARSB, ARSG, ASAH1, ATP6AP1, ATP6V0A1, ATP6V0A2, ATP6V0A4, ATP6V0B, ATP6V0C, ATP6V0D1, ATP6V0D2, ATP6V1H, CD164, CD63, CD68, CLN3, CLN5, CLTA, CLTB, CLTC, CLTCL1, CTNS, CTSA, CTSB, CTSC, CTSD, CTSE, CTSF, CTSG, CTSH, CTSK, CTSL, …	TRUE
WP:176	WikiPathways_08.05.2020	Folate Metabolism	[-1]	[Group11]	14	19.1781	2.39074e-12	8.03287e-10	{Group11=3.7114256319382624E-10}	{Group11=5.195995884713568E-9}	[ALB, APOA1, CAT, CBS, CRP, FGA, FGG, MPO, PLG, SAA1, SAA4, SERPINA3, SOD2, SOD3]	[ABCA1, AHCY, ALB, APOA1, APOB, CAT, CBS, CCL2, CRP, CSF1, CTH, DHFR, F2, F7, FGA, FGB, FGG, FLAD1, FOLR1, FOLR2, FOLR3, GART, GPX1, GPX2, GPX3, GPX4, GPX6, HBA1, HBB, ICAM1, IFNG, IL1B, IL2, IL4, IL6, INS, INSR, IZUMO1R, LDLR, MAT1A, MIR6778, MIR6886, MPO, MTHFD1, MTHFD2, MTHFR, MTHFS, MTR, MTRR, NFKB1, NFKB2, NOS1, PLAT, PLG, RELA, RFK, SAA1, SAA2, SAA3P, SAA4, SCARB1, SERPINA3, SERPINE1, SHMT1…	TRUE
WP:15	WikiPathways_08.05.2020	Selenium Micronutrient Network	[-1]	[Group11]	15	16.3043	4.59811e-12	1.54037e-09	{Group11=3.7114256319382624E-10}	{Group11=5.195995884713568E-9}	[ALB, APOA1, CAT, CBS, CRP, FGA, FGG, MPO, PLG, SAA1, SAA4, SERPINA3, SOD2, SOD3, TXN]	[ABCA1, ALB, ALOX15B, ALOX5, ALOX5AP, APOA1, APOB, CAT, CBS, CCL2, CRP, CTH, DIO1, DIO2, DIO3, F2, F7, FGA, FGB, FGG, FLAD1, GGT1, GGT2, GGTLC1, GGTLC2, GPX1, GPX2, GPX3, GPX4, GPX6, GSR, HBA1, HBB, ICAM1, IFNG, IL1B, IL6, INS, INSR, KMO, KYNU, LDLR, LOC102724197, MIR6886, MPO, MSRB1, MTHFR, MTR, NFKB1, NFKB2, PLAT, PLG, PNPO, PRDX1, PRDX2, PRDX3, PRDX4, PRDX5, PTGS1, PTGS2, RELA, RFK, SAA1, SAA2…	FALSE
WP:1533	WikiPathways_08.05.2020	Vitamin B12 Metabolism	[-1]	[Group11]	11	20.7547	2.32837e-10	7.77675e-08	{Group11=3.7114256319382624E-10}	{Group11=5.195995884713568E-9}	[ALB, APOA1, CBS, CRP, MPO, PLG, SAA1, SAA4, SERPINA3, SOD2, SOD3]	[ABCA1, ALB, APOA1, APOB, APOE, CBLIF, CBS, CCL2, CCL5, CRP, CTH, CUBN, F2, F7, HBA1, HBB, ICAM1, IFNG, IL1B, IL6, INS, INSR, LDLR, LRP2, MAT1A, MCEE, MIR6886, MMAB, MMUT, MPO, MTHFR, MTR, MTRR, NFKB1, NFKB2, PLAT, PLG, RELA, SAA1, SAA2, SAA3P, SAA4, SCARB1, SERPINA3, SERPINE1, SHMT2, SOD1, SOD2, SOD2-OT1, SOD3, TCN1, TCN2, TNF]	FALSE
R-HSA:1474244	REACTOME_Pathways_08.05.2020	Extracellular matrix organization	[-1]	[Group12, Group20]	19	6.31229	9.67239e-08	3.1532e-05	{Group12=9.672388285412833E-8, Group20=2.4582439542911544E-14}	{Group12=9.672388285412833E-7, Group20=4.1790147222949623E-13}	[BGN, BSG, CD47, COL18A1, CTSB, CTSS, DCN, FGA, FGG, FN1, JAM3, MFAP4, MFAP5, MMP9, PLG, PRSS1, TGFB1, TIMP1, TNC]	[A2M, ACAN, ACTN1, ADAM10, ADAM12, ADAM15, ADAM17, ADAM19, ADAM8, ADAM9, ADAMTS1, ADAMTS14, ADAMTS16, ADAMTS18, ADAMTS2, ADAMTS3, ADAMTS4, ADAMTS5, ADAMTS8, ADAMTS9, AGRN, APP, ASPN, BCAN, BGN, BMP1, BMP10, BMP2, BMP4, BMP7, BSG, CAPN1, CAPN10, CAPN11, CAPN12, CAPN13, CAPN14, CAPN15, CAPN2, CAPN3, CAPN5, CAPN6, CAPN7, CAPN8, CAPN9, CAPNS1, CAPNS2, CASK, CASP3, CAST, CD151, CD44, CD47, CDH1, CEACA…	TRUE
R-HSA:216083	REACTOME_Pathways_08.05.2020	Integrin cell surface interactions	[-1]	[Group12, Group20]	8	9.41177	3.45669e-05	0.00967874	{Group12=9.672388285412833E-8, Group20=2.4582439542911544E-14}	{Group12=9.672388285412833E-7, Group20=4.1790147222949623E-13}	[BSG, CD47, COL18A1, FGA, FGG, FN1, JAM3, TNC]	[AGRN, BSG, CD44, CD47, CDH1, COL10A1, COL13A1, COL16A1, COL18A1, COL1A1, COL1A2, COL23A1, COL2A1, COL3A1, COL4A1, COL4A2, COL4A3, COL4A4, COL4A5, COL4A6, COL5A1, COL5A2, COL5A3, COL6A1, COL6A2, COL6A3, COL6A5, COL6A6, COL7A1, COL8A1, COL8A2, COL9A1, COL9A2, COL9A3, COMP, F11R, FBN1, FGA, FGB, FGG, FN1, HSPG2, IBSP, ICAM1, ICAM2, ICAM3, ICAM4, ICAM5, ITGA1, ITGA10, ITGA11, ITGA2, ITGA2B, ITGA3, I…	FALSE
R-HSA:1474228	REACTOME_Pathways_08.05.2020	Degradation of the extracellular matrix	[-1]	[Group12]	10	7.14286	4.10449e-05	0.0112463	{Group12=9.672388285412833E-8}	{Group12=9.672388285412833E-7}	[BSG, COL18A1, CTSB, CTSS, DCN, FN1, MMP9, PLG, PRSS1, TIMP1]	[A2M, ACAN, ADAM10, ADAM15, ADAM17, ADAM8, ADAM9, ADAMTS1, ADAMTS16, ADAMTS18, ADAMTS4, ADAMTS5, ADAMTS8, ADAMTS9, BCAN, BMP1, BSG, CAPN1, CAPN10, CAPN11, CAPN12, CAPN13, CAPN14, CAPN15, CAPN2, CAPN3, CAPN5, CAPN6, CAPN7, CAPN8, CAPN9, CAPNS1, CAPNS2, CASP3, CAST, CD44, CDH1, CMA1, COL10A1, COL11A1, COL11A2, COL12A1, COL13A1, COL14A1, COL15A1, COL16A1, COL17A1, COL18A1, COL19A1, COL1A1, COL1A2, C…	FALSE
R-HSA:1592389	REACTOME_Pathways_08.05.2020	Activation of Matrix Metalloproteinases	[-1]	[Group12]	5	15.1515	0.000110771	0.0282467	{Group12=9.672388285412833E-8}	{Group12=9.672388285412833E-7}	[COL18A1, MMP9, PLG, PRSS1, TIMP1]	[CMA1, COL18A1, CTRB1, CTRB2, CTSG, CTSK, CTSV, ELANE, FURIN, KLK2, KLKB1, MMP1, MMP10, MMP11, MMP13, MMP14, MMP15, MMP16, MMP17, MMP2, MMP24, MMP25, MMP3, MMP7, MMP8, MMP9, PLG, PRSS1, PRSS2, SPOCK3, TIMP1, TIMP2, TPSAB1]	FALSE
R-HSA:109582	REACTOME_Pathways_08.05.2020	Hemostasis	[-1]	[Group13]	42	6.75241	4.5294e-17	1.54905e-14	{Group13=4.529395280992287E-17}	{Group13=9.058790561984574E-16}	[AHSG, ALB, ANGPT1, ANXA2, APOA1, BSG, CD36, CD47, CFD, CRK, DOK2, EGF, ESAM, FGA, FGG, FN1, GP1BA, GRB2, IGF1, IGLL1, JAM3, LGALS3BP, MAPK1, MAPK14, MAPK3, PLAUR, PLG, PPIL2, PRCP, RARRES2, RHOG, SELP, SERPINA3, SERPINC1, SERPING1, TF, TFPI, TGFB1, TIMP1, TNFRSF10D, TUBA4A, VEGFA]	[813949, A1BG, A2M, AAMP, ABCC4, ABHD12, ABHD6, ABL1, ACTB, ACTN1, ACTN2, ACTN4, ADRA2A, ADRA2B, ADRA2C, AHSG, AK3, AKAP1, AKAP10, AKT1, ALB, ALDOA, ANGPT1, ANGPT2, ANGPT4, ANXA2, ANXA5, APBB1IP, APLP2, APOA1, APOB, APOH, APOOL, APP, ARRB1, ARRB2, ATP1B1, ATP1B2, ATP1B3, ATP2A1, ATP2A2, ATP2A3, ATP2B1, ATP2B2, ATP2B3, ATP2B4, BCAR1, BRPF3, BSG, C1QBP, CABLES1, CABLES2, CALM1, CALM2, CALM3, CALU, …	TRUE
R-HSA:76002	REACTOME_Pathways_08.05.2020	Platelet activation, signaling and aggregation	[-1]	[Group13]	28	10.6464	1.54073e-16	5.23847e-14	{Group13=4.529395280992287E-17}	{Group13=9.058790561984574E-16}	[AHSG, ALB, APOA1, CD36, CFD, CRK, EGF, FGA, FGG, FN1, GP1BA, GRB2, IGF1, LGALS3BP, MAPK1, MAPK14, MAPK3, PLG, RARRES2, RHOG, SELP, SERPINA3, SERPING1, TF, TGFB1, TIMP1, TUBA4A, VEGFA]	[A1BG, A2M, AAMP, ABCC4, ABHD12, ABHD6, ACTN1, ACTN2, ACTN4, ADRA2A, ADRA2B, ADRA2C, AHSG, AKT1, ALB, ALDOA, ANXA5, APBB1IP, APLP2, APOA1, APOH, APOOL, APP, ARRB1, ARRB2, BCAR1, BRPF3, CALM1, CALM2, CALM3, CALU, CAP1, CD109, CD36, CD63, CD9, CDC37L1, CDC42, CFD, CFL1, CHID1, CLEC1B, CLEC3B, CLU, COL1A1, COL1A2, CRK, CSK, CTSW, CYB5R1, CYRIB, DAGLA, DAGLB, DGKA, DGKB, DGKD, DGKE, DGKG, DGKH, DGKI,…	FALSE
R-HSA:114608	REACTOME_Pathways_08.05.2020	Platelet degranulation	[-1]	[Group13]	21	16.2791	2.05317e-16	6.96023e-14	{Group13=4.529395280992287E-17}	{Group13=9.058790561984574E-16}	[AHSG, ALB, APOA1, CD36, CFD, EGF, FGA, FGG, FN1, IGF1, LGALS3BP, PLG, RARRES2, SELP, SERPINA3, SERPING1, TF, TGFB1, TIMP1, TUBA4A, VEGFA]	[A1BG, A2M, ABCC4, ACTN1, ACTN2, ACTN4, AHSG, ALB, ALDOA, ANXA5, APLP2, APOA1, APOH, APOOL, APP, BRPF3, CALM1, CALM2, CALM3, CALU, CAP1, CD109, CD36, CD63, CD9, CDC37L1, CFD, CFL1, CHID1, CLEC3B, CLU, CTSW, CYB5R1, CYRIB, ECM1, EGF, ENDOD1, F13A1, F5, F8, FAM3C, FERMT3, FGA, FGB, FGG, FLNA, FN1, GAS6, GTPBP2, HABP4, HGF, HRG, HSPA5, IGF1, IGF2, ISLR, ITGA2B, ITGB3, ITIH3, ITIH4, KNG1, LAMP2, LEFT…	FALSE
R-HSA:76005	REACTOME_Pathways_08.05.2020	Response to elevated platelet cytosolic Ca2+	[-1]	[Group13]	21	15.6716	4.58314e-16	1.5491e-13	{Group13=4.529395280992287E-17}	{Group13=9.058790561984574E-16}	[AHSG, ALB, APOA1, CD36, CFD, EGF, FGA, FGG, FN1, IGF1, LGALS3BP, PLG, RARRES2, SELP, SERPINA3, SERPING1, TF, TGFB1, TIMP1, TUBA4A, VEGFA]	[A1BG, A2M, ABCC4, ACTN1, ACTN2, ACTN4, AHSG, ALB, ALDOA, ANXA5, APLP2, APOA1, APOH, APOOL, APP, BRPF3, CALM1, CALM2, CALM3, CALU, CAP1, CD109, CD36, CD63, CD9, CDC37L1, CFD, CFL1, CHID1, CLEC3B, CLU, CTSW, CYB5R1, CYRIB, ECM1, EGF, ENDOD1, F13A1, F5, F8, FAM3C, FERMT3, FGA, FGB, FGG, FLNA, FN1, GAS6, GTPBP2, HABP4, HGF, HRG, HSPA5, IGF1, IGF2, ISLR, ITGA2B, ITGB3, ITIH3, ITIH4, KNG1, LAMP2, LEFT…	FALSE
WP:2806	WikiPathways_08.05.2020	Human Complement System	[-1]	[Group14]	17	17.1717	6.69975e-14	2.25782e-11	{Group14=1.7508624278152456E-15}	{Group14=3.3266386128489665E-14}	[ALB, APCS, APOA1, C3, C9, CD55, CFD, CFI, CRP, DCN, FGA, FGG, PLAUR, PLG, SELP, SERPING1, TXN]	[ADIPOQ, ADM, ALB, APCS, APOA1, ARRB2, C1QBP, C1R, C1S, C2, C3, C3AR1, C4A, C4BPA, C5, C5AR1, C5AR2, C6, C7, C8A, C9, CALR, CD19, CD40, CD46, CD55, CD59, CD93, CFB, CFD, CFH, CFHR2, CFHR4, CFI, CFP, CLEC4M, CPN1, CR1, CR2, CRP, CSNK1A1, DCN, ELANE, F10, F11, F12, F13A1, FCER2, FCGR3A, FCN1, FCN2, FGA, FGB, FGG, FKBP2, FPR1, GNA15, GNAI2, GNAI3, IBSP, ICAM1, ICAM2, ITGA2, ITGA2B, ITGAX, ITGB2, ITG…	TRUE
R-HSA:166658	REACTOME_Pathways_08.05.2020	Complement cascade	[-1]	[Group14]	8	13.7931	1.93154e-06	0.000604571	{Group14=1.7508624278152456E-15}	{Group14=3.3266386128489665E-14}	[C3, C9, CD55, CFD, CFI, CRP, FCN3, SERPING1]	[C1QA, C1QB, C1QC, C1R, C1S, C2, C3, C3AR1, C4A, C4B, C4BPA, C4BPB, C4B_2, C5, C5AR1, C5AR2, C6, C7, C8A, C8B, C8G, C9, CD19, CD46, CD55, CD59, CD81, CFB, CFD, CFH, CFHR1, CFHR2, CFHR3, CFHR4, CFHR5, CFI, CFP, CLU, COLEC10, COLEC11, CPB2, CPN1, CPN2, CR1, CR2, CRP, ELANE, F2, FCN1, FCN2, FCN3, GZMM, MASP1, MASP2, MBL2, PROS1, SERPING1, VTN]	FALSE
R-HSA:168898	REACTOME_Pathways_08.05.2020	Toll-like Receptor Cascades	[-1]	[Group15, Group18, Group20]	10	6.32911	0.000113782	0.028787	{Group15=1.2270660251552927E-5, Group18=2.235149608161491E-10, Group20=2.4582439542911544E-14}	{Group15=2.4541320503105854E-5, Group18=3.3527244122422364E-9, Group20=4.1790147222949623E-13}	[BPI, CD36, CTSB, CTSS, FGA, FGG, MAPK1, MAPK14, MAPK3, SAA1]	[884327, 904054, 949101, AGER, APOB, APP, ATF1, ATF2, BIRC2, BIRC3, BPI, BTK, BTRC, CASP8, CD14, CD180, CD36, CHUK, CNPY3, CREB1, CTSB, CTSK, CTSL, CTSS, CTSV, CUL1, DNM1, DNM2, DNM3, DUSP3, DUSP4, DUSP6, DUSP7, ECSIT, EEA1, ELK1, FADD, FBXW11, FGA, FGB, FGG, FOS, HMGB1, HSP90B1, IKBKB, IKBKE, IKBKG, IRAK1, IRAK2, IRAK3, IRAK4, IRF3, IRF7, ITGAM, ITGB2, JUN, LBP, LGMN, LY86, LY96, MAP2K1, MAP2K3,…	FALSE
R-HSA:879415	REACTOME_Pathways_08.05.2020	Advanced glycosylation endproduct receptor signaling	[-1]	[Group15, Group18, Group21]	4	30.7692	2.91846e-05	0.0083176	{Group15=1.2270660251552927E-5, Group18=2.235149608161491E-10, Group21=8.580624807534504E-15}	{Group15=2.4541320503105854E-5, Group18=3.3527244122422364E-9, Group21=1.5445124653562108E-13}	[LGALS3, MAPK1, MAPK3, SAA1]	[AGER, APP, CAPZA1, CAPZA2, DDOST, HMGB1, LGALS3, MAPK1, MAPK3, PRKCSH, S100A12, S100B, SAA1]	FALSE
R-HSA:6802948	REACTOME_Pathways_08.05.2020	Signaling by high-kinase activity BRAF mutants	[-1]	[Group15, Group20, Group21]	6	16.6667	1.26091e-05	0.00375752	{Group15=1.2270660251552927E-5, Group20=2.4582439542911544E-14, Group21=8.580624807534504E-15}	{Group15=2.4541320503105854E-5, Group20=4.1790147222949623E-13, Group21=1.5445124653562108E-13}	[FGA, FGG, FN1, MAPK1, MAPK3, PEBP1]	[ACTB, ACTG1, APBB1IP, ARAF, ARRB1, ARRB2, BRAF, CNKSR1, CNKSR2, CSK, FGA, FGB, FGG, FN1, HRAS, IQGAP1, ITGA2B, ITGB3, KRAS, KSR1, KSR2, MAP2K1, MAP2K2, MAPK1, MAPK3, MARK3, NRAS, PEBP1, RAF1, RAP1A, RAP1B, SRC, TLN1, VCL, VWF, YWHAB]	TRUE
R-HSA:5674135	REACTOME_Pathways_08.05.2020	MAP2K and MAPK activation	[-1]	[Group15, Group20, Group21]	6	15	2.36628e-05	0.00683856	{Group15=1.2270660251552927E-5, Group20=2.4582439542911544E-14, Group21=8.580624807534504E-15}	{Group15=2.4541320503105854E-5, Group20=4.1790147222949623E-13, Group21=1.5445124653562108E-13}	[FGA, FGG, FN1, MAPK1, MAPK3, PEBP1]	[ACTB, ACTG1, APBB1IP, ARAF, ARRB1, ARRB2, BRAF, CNKSR1, CNKSR2, CSK, FGA, FGB, FGG, FN1, HRAS, IL17RD, IQGAP1, ITGA2B, ITGB3, KRAS, KSR1, KSR2, LAMTOR2, LAMTOR3, MAP2K1, MAP2K2, MAPK1, MAPK3, MARK3, NRAS, PEBP1, RAF1, RAP1A, RAP1B, SRC, TLN1, VCL, VWF, WDR83, YWHAB]	FALSE
R-HSA:6802946	REACTOME_Pathways_08.05.2020	Signaling by moderate kinase activity BRAF mutants	[-1]	[Group15, Group20, Group21]	6	12.766	6.07755e-05	0.0161663	{Group15=1.2270660251552927E-5, Group20=2.4582439542911544E-14, Group21=8.580624807534504E-15}	{Group15=2.4541320503105854E-5, Group20=4.1790147222949623E-13, Group21=1.5445124653562108E-13}	[FGA, FGG, FN1, MAPK1, MAPK3, PEBP1]	[ACTB, ACTG1, APBB1IP, ARAF, ARRB1, ARRB2, BRAF, BRAP, CALM1, CALM2, CALM3, CAMK2A, CAMK2B, CAMK2D, CAMK2G, CNKSR1, CNKSR2, CSK, FGA, FGB, FGG, FN1, HRAS, IQGAP1, ITGA2B, ITGB3, JAK2, KRAS, KSR1, KSR2, MAP2K1, MAP2K2, MAP3K11, MAPK1, MAPK3, MARK3, NRAS, PEBP1, PHB, RAF1, RAP1A, RAP1B, SRC, TLN1, VCL, VWF, YWHAB]	FALSE
R-HSA:6802949	REACTOME_Pathways_08.05.2020	Signaling by RAS mutants	[-1]	[Group15, Group20, Group21]	6	12.766	6.07755e-05	0.0161663	{Group15=1.2270660251552927E-5, Group20=2.4582439542911544E-14, Group21=8.580624807534504E-15}	{Group15=2.4541320503105854E-5, Group20=4.1790147222949623E-13, Group21=1.5445124653562108E-13}	[FGA, FGG, FN1, MAPK1, MAPK3, PEBP1]	[ACTB, ACTG1, APBB1IP, ARAF, ARRB1, ARRB2, BRAF, BRAP, CALM1, CALM2, CALM3, CAMK2A, CAMK2B, CAMK2D, CAMK2G, CNKSR1, CNKSR2, CSK, FGA, FGB, FGG, FN1, HRAS, IQGAP1, ITGA2B, ITGB3, JAK2, KRAS, KSR1, KSR2, MAP2K1, MAP2K2, MAP3K11, MAPK1, MAPK3, MARK3, NRAS, PEBP1, PHB, RAF1, RAP1A, RAP1B, SRC, TLN1, VCL, VWF, YWHAB]	FALSE
R-HSA:6802955	REACTOME_Pathways_08.05.2020	Paradoxical activation of RAF signaling by kinase inactive BRAF	[-1]	[Group15, Group20, Group21]	6	12.766	6.07755e-05	0.0161663	{Group15=1.2270660251552927E-5, Group20=2.4582439542911544E-14, Group21=8.580624807534504E-15}	{Group15=2.4541320503105854E-5, Group20=4.1790147222949623E-13, Group21=1.5445124653562108E-13}	[FGA, FGG, FN1, MAPK1, MAPK3, PEBP1]	[ACTB, ACTG1, APBB1IP, ARAF, ARRB1, ARRB2, BRAF, BRAP, CALM1, CALM2, CALM3, CAMK2A, CAMK2B, CAMK2D, CAMK2G, CNKSR1, CNKSR2, CSK, FGA, FGB, FGG, FN1, HRAS, IQGAP1, ITGA2B, ITGB3, JAK2, KRAS, KSR1, KSR2, MAP2K1, MAP2K2, MAP3K11, MAPK1, MAPK3, MARK3, NRAS, PEBP1, PHB, RAF1, RAP1A, RAP1B, SRC, TLN1, VCL, VWF, YWHAB]	FALSE
R-HSA:9649948	REACTOME_Pathways_08.05.2020	Signaling downstream of RAS mutants	[-1]	[Group15, Group20, Group21]	6	12.766	6.07755e-05	0.0161663	{Group15=1.2270660251552927E-5, Group20=2.4582439542911544E-14, Group21=8.580624807534504E-15}	{Group15=2.4541320503105854E-5, Group20=4.1790147222949623E-13, Group21=1.5445124653562108E-13}	[FGA, FGG, FN1, MAPK1, MAPK3, PEBP1]	[ACTB, ACTG1, APBB1IP, ARAF, ARRB1, ARRB2, BRAF, BRAP, CALM1, CALM2, CALM3, CAMK2A, CAMK2B, CAMK2D, CAMK2G, CNKSR1, CNKSR2, CSK, FGA, FGB, FGG, FN1, HRAS, IQGAP1, ITGA2B, ITGB3, JAK2, KRAS, KSR1, KSR2, MAP2K1, MAP2K2, MAP3K11, MAPK1, MAPK3, MARK3, NRAS, PEBP1, PHB, RAF1, RAP1A, RAP1B, SRC, TLN1, VCL, VWF, YWHAB]	FALSE
R-HSA:1963642	REACTOME_Pathways_08.05.2020	PI3K events in ERBB2 signaling	[-1]	[Group16, Group17, Group20, Group21]	4	25	7.17599e-05	0.0187293	{Group16=2.340720420506946E-6, Group17=2.530060356349306E-9, Group20=2.4582439542911544E-14, Group21=8.580624807534504E-15}	{Group16=1.170360210253473E-5, Group17=3.2890784632540975E-8, Group20=4.1790147222949623E-13, Group21=1.5445124653562108E-13}	[EGF, EGFR, ERBB3, GRB2]	[BTC, EGF, EGFR, ERBB2, ERBB3, ERBB4, EREG, GAB1, GRB2, HBEGF, NRG1, NRG2, NRG3, NRG4, PIK3CA, PIK3R1]	FALSE
WP:4300	WikiPathways_08.05.2020	Extracellular vesicles in the crosstalk of cardiac cells	[-1]	[Group16, Group17, Group21]	5	17.8571	4.86885e-05	0.0131946	{Group16=2.340720420506946E-6, Group17=2.530060356349306E-9, Group21=8.580624807534504E-15}	{Group16=1.170360210253473E-5, Group17=3.2890784632540975E-8, Group21=1.5445124653562108E-13}	[EGF, EGFR, IGF1, MMP9, STAT3]	[BIRC5, CD63, CD81, EGF, EGFR, ETS2, GATA4, HSPB1, IGF1, IL6, KDR, MIR17, MIR17HG, MIR18A, MIR19A, MIR19B1, MIR20A, MIR320A, MIR455, MIR92A1, MMP9, PDLIM5, PTEN, SOD1, SORBS2, SPP1, STAT3, TLR4]	FALSE
R-HSA:8848021	REACTOME_Pathways_08.05.2020	Signaling by PTK6	[-1]	[Group16, Group17, Group21]	6	11.1111	0.000134233	0.0334241	{Group16=2.340720420506946E-6, Group17=2.530060356349306E-9, Group21=8.580624807534504E-15}	{Group16=1.170360210253473E-5, Group17=3.2890784632540975E-8, Group21=1.5445124653562108E-13}	[CRK, EGF, EGFR, ERBB3, LRRK2, STAT3]	[AKT1, ARAP1, ARHGAP35, BCAR1, BTC, CBL, CCND1, CCNE1, CDK2, CDK4, CDKN1B, CRK, DOCK1, DOK1, EGF, EGFR, ELMO1, ELMO2, EPAS1, ERBB2, ERBB3, ERBB4, EREG, GPNMB, HBEGF, HIF1A, HRAS, KHDRBS1, KHDRBS2, KHDRBS3, KRAS, LRRK2, NR3C1, NRAS, NRG1, NRG2, NRG3, NRG4, PELP1, PTK6, PTPN1, PXN, RAC1, RASA1, RHOA, RPS27A, SFPQ, SOCS3, SRMS, STAP2, STAT3, UBA52, UBB, UBC]	FALSE
R-HSA:9006927	REACTOME_Pathways_08.05.2020	Signaling by Non-Receptor Tyrosine Kinases	[-1]	[Group16, Group17, Group21]	6	11.1111	0.000134233	0.0334241	{Group16=2.340720420506946E-6, Group17=2.530060356349306E-9, Group21=8.580624807534504E-15}	{Group16=1.170360210253473E-5, Group17=3.2890784632540975E-8, Group21=1.5445124653562108E-13}	[CRK, EGF, EGFR, ERBB3, LRRK2, STAT3]	[AKT1, ARAP1, ARHGAP35, BCAR1, BTC, CBL, CCND1, CCNE1, CDK2, CDK4, CDKN1B, CRK, DOCK1, DOK1, EGF, EGFR, ELMO1, ELMO2, EPAS1, ERBB2, ERBB3, ERBB4, EREG, GPNMB, HBEGF, HIF1A, HRAS, KHDRBS1, KHDRBS2, KHDRBS3, KRAS, LRRK2, NR3C1, NRAS, NRG1, NRG2, NRG3, NRG4, PELP1, PTK6, PTPN1, PXN, RAC1, RASA1, RHOA, RPS27A, SFPQ, SOCS3, SRMS, STAP2, STAT3, UBA52, UBB, UBC]	FALSE
R-HSA:881907	REACTOME_Pathways_08.05.2020	Gastrin-CREB signalling pathway via PKC and MAPK	[-1]	[Group16, Group18, Group20, Group21]	4	22.2222	0.000117901	0.0297112	{Group16=2.340720420506946E-6, Group18=2.235149608161491E-10, Group20=2.4582439542911544E-14, Group21=8.580624807534504E-15}	{Group16=1.170360210253473E-5, Group18=3.3527244122422364E-9, Group20=4.1790147222949623E-13, Group21=1.5445124653562108E-13}	[EGFR, GRB2, MAPK1, MAPK3]	[CCKBR, CREB1, EGFR, GAST, GRB2, HBEGF, HRAS, KRAS, MAPK1, MAPK3, MAPK7, MMP3, NRAS, PRKCA, RPS6KA1, RPS6KA2, RPS6KA3, SOS1]	FALSE
KEGG:04012	KEGG_08.05.2020	ErbB signaling pathway	[-1]	[Group16, Group19, Group20, Group21]	8	9.41177	3.45669e-05	0.00967874	{Group16=2.340720420506946E-6, Group19=6.30944770420167E-8, Group20=2.4582439542911544E-14, Group21=8.580624807534504E-15}	{Group16=1.170360210253473E-5, Group19=6.940392474621837E-7, Group20=4.1790147222949623E-13, Group21=1.5445124653562108E-13}	[CRK, CRKL, EGF, EGFR, ERBB3, GRB2, MAPK1, MAPK3]	[ABL1, ABL2, AKT1, AKT2, AKT3, ARAF, AREG, BAD, BRAF, BTC, BUB1B-PAK6, CAMK2A, CAMK2B, CAMK2D, CAMK2G, CBL, CBLB, CDKN1A, CDKN1B, CRK, CRKL, EGF, EGFR, EIF4EBP1, ELK1, ERBB2, ERBB3, ERBB4, EREG, GAB1, GRB2, GSK3B, HBEGF, HRAS, JUN, KRAS, MAP2K1, MAP2K2, MAP2K4, MAP2K7, MAPK1, MAPK10, MAPK3, MAPK8, MAPK9, MTOR, MYC, NCK1, NCK2, NRAS, NRG1, NRG2, NRG3, NRG4, PAK1, PAK2, PAK3, PAK4, PAK5, PAK6, PIK3…	FALSE
WP:2643	WikiPathways_08.05.2020	Nanoparticle-mediated activation of receptor signaling	[-1]	[Group16, Group20, Group21]	5	17.2414	5.8134e-05	0.0155799	{Group16=2.340720420506946E-6, Group20=2.4582439542911544E-14, Group21=8.580624807534504E-15}	{Group16=1.170360210253473E-5, Group20=4.1790147222949623E-13, Group21=1.5445124653562108E-13}	[EGFR, FN1, GRB2, MAPK1, MAPK14]	[AKT3, AREG, COL1A1, EGFR, FN1, GRB2, HRAS, ITGA1, ITGB1, KRAS, MAP2K1, MAP2K2, MAPK1, MAPK10, MAPK11, MAPK12, MAPK13, MAPK14, MAPK8, MAPK9, MIR6852, NRAS, PIK3CD, PTK2, PXN, RAF1, SOS1, SRC, TLN1]	FALSE
R-HSA:5684996	REACTOME_Pathways_08.05.2020	MAPK1/MAPK3 signaling	[-1]	[Group16, Group20, Group21]	13	5.11811	9.80786e-05	0.0252062	{Group16=2.340720420506946E-6, Group20=2.4582439542911544E-14, Group21=8.580624807534504E-15}	{Group16=1.170360210253473E-5, Group20=4.1790147222949623E-13, Group21=1.5445124653562108E-13}	[ANGPT1, EGF, EGFR, ERBB3, FGA, FGG, FN1, GRB2, MAPK1, MAPK3, PEBP1, PSMA1, TYK2]	[ACTB, ACTG1, ACTN2, ANGPT1, APBB1IP, ARAF, AREG, ARRB1, ARRB2, ARTN, BRAF, BRAP, BTC, CALM1, CALM2, CALM3, CAMK2A, CAMK2B, CAMK2D, CAMK2G, CDK1, CNKSR1, CNKSR2, CSF2, CSF2RA, CSF2RB, CSK, CUL3, DAB2IP, DLG1, DLG2, DLG3, DLG4, DUSP1, DUSP10, DUSP16, DUSP2, DUSP4, DUSP5, DUSP6, DUSP7, DUSP8, DUSP9, EGF, EGFR, EPGN, ERBB2, ERBB3, ERBB4, EREG, FGA, FGB, FGF1, FGF10, FGF16, FGF17, FGF18, FGF19, FGF2,…	FALSE
WP:437	WikiPathways_08.05.2020	EGF/EGFR Signaling Pathway	[-1]	[Group16, Group21]	11	6.70732	3.03675e-05	0.008594	{Group16=2.340720420506946E-6, Group21=8.580624807534504E-15}	{Group16=1.170360210253473E-5, Group21=1.5445124653562108E-13}	[CRK, CRKL, DOK2, EGF, EGFR, GRB2, MAPK1, MAPK14, PEBP1, STAT1, STAT3]	[ABI1, ABL1, AKT1, AP2A1, AP2B1, AP2M1, AP2S1, ARF6, ARHGEF1, ASAP1, ATF1, ATXN2, AURKA, BCAR1, BRAF, CAMK2A, CAV1, CAV2, CBL, CBLB, CBLC, CDC42, CFL1, COX2, CREB1, CRK, CRKL, CSK, DNM1, DOK2, E2F1, EGF, EGFR, EIF4EBP1, ELK1, ELK4, EPN1, EPS15, EPS15L1, EPS8, ERBB2, ERRFI1, FOS, FOSB, FOXO1, FOXO4, GAB1, GAB2, GJA1, GRB10, GRB2, HGS, HRAS, INPP5D, INPPL1, IQGAP1, IQSEC1, ITCH, JAK1, JAK2, JUN, JU…	TRUE
WP:2868	WikiPathways_08.05.2020	TCA Cycle Nutrient Utilization and Invasiveness of Ovarian Cancer	[-1]	[Group17, Group18, Group21]	4	80	2.23878e-07	7.20886e-05	{Group17=2.530060356349306E-9, Group18=2.235149608161491E-10, Group21=8.580624807534504E-15}	{Group17=3.2890784632540975E-8, Group18=3.3527244122422364E-9, Group21=1.5445124653562108E-13}	[EGFR, MAPK1, MAPK3, STAT3]	[EGFR, JAK1, MAPK1, MAPK3, STAT3]	TRUE
WP:2324	WikiPathways_08.05.2020	AGE/RAGE pathway	[-1]	[Group17, Group18, Group21]	9	13.6364	4.79221e-07	0.000153351	{Group17=2.530060356349306E-9, Group18=2.235149608161491E-10, Group21=8.580624807534504E-15}	{Group17=3.2890784632540975E-8, Group18=3.3527244122422364E-9, Group21=1.5445124653562108E-13}	[EGFR, LGALS3, MAPK1, MAPK14, MAPK3, MMP9, SMAD2, STAT1, STAT3]	[AGER, AKT1, ALPL, ATF2, CASP3, CASP8, CASP9, CDC42, CHUK, CYCS, DDOST, DIAPH1, EGFR, EZR, FOXO1, FOXO4, HIF1A, IKBKB, INHBB, INS, INSR, IRAK4, IRS1, JAK2, JUN, LGALS3, MAP2K1, MAPK1, MAPK14, MAPK3, MAPK8, MAPK9, MMP13, MMP14, MMP2, MMP7, MMP9, MSN, MSR1, MYD88, NCF1, NFKB1, NFKBIA, NOS2, NOS3, PLA2G4A, PRKCA, PRKCB, PRKCD, PRKCZ, RAC1, RAF1, RELA, RHOA, ROCK1, SHC1, SMAD2, SMAD3, SOD1, SP1, SRC,…	TRUE
KEGG:04066	KEGG_08.05.2020	HIF-1 signaling pathway	[-1]	[Group17, Group21]	11	10.0917	5.727e-07	0.000182691	{Group17=2.530060356349306E-9, Group21=8.580624807534504E-15}	{Group17=3.2890784632540975E-8, Group21=1.5445124653562108E-13}	[ANGPT1, EGF, EGFR, HK1, IGF1, MAPK1, MAPK3, STAT3, TF, TIMP1, VEGFA]	[AKT1, AKT2, AKT3, ALDOA, ALDOB, ALDOC, ANGPT1, ANGPT2, ANGPT4, ARNT, BCL2, CAMK2A, CAMK2B, CAMK2D, CAMK2G, CDKN1A, CDKN1B, CREBBP, CUL2, CYBB, EDN1, EGF, EGFR, EGLN1, EGLN2, EGLN3, EIF4E, EIF4E1B, EIF4E2, EIF4EBP1, ELOB, ELOC, ENO1, ENO2, ENO3, ENO4, EP300, EPO, ERBB2, FLT1, GAPDH, HIF1A, HK1, HK2, HK3, HKDC1, HMOX1, IFNG, IFNGR1, IFNGR2, IGF1, IGF1R, IL6, IL6R, INS, INSR, LDHA, LDHAL6A, LDHAL6B…	FALSE
KEGG:05212	KEGG_08.05.2020	Pancreatic cancer	[-1]	[Group17, Group21]	9	11.8421	1.6252e-06	0.000510312	{Group17=2.530060356349306E-9, Group21=8.580624807534504E-15}	{Group17=3.2890784632540975E-8, Group21=1.5445124653562108E-13}	[EGF, EGFR, MAPK1, MAPK3, SMAD2, STAT1, STAT3, TGFB1, VEGFA]	[AKT1, AKT2, AKT3, ARAF, ARHGEF6, BAD, BAK1, BAX, BCL2L1, BRAF, BRCA2, CASP9, CCND1, CDC42, CDK4, CDK6, CDKN1A, CDKN2A, CHUK, DDB2, E2F1, E2F2, E2F3, EGF, EGFR, ERBB2, GADD45A, GADD45B, GADD45G, IKBKB, IKBKG, JAK1, KRAS, MAP2K1, MAPK1, MAPK10, MAPK3, MAPK8, MAPK9, MTOR, NFKB1, PIK3CA, PIK3CB, PIK3CD, PIK3R1, PIK3R2, PIK3R3, PLD1, PLD2, POLK, RAC1, RAC2, RAC3, RAD51, RAF1, RALA, RALB, RALBP1, RALG…	FALSE
KEGG:04068	KEGG_08.05.2020	FoxO signaling pathway	[-1]	[Group17, Group21]	11	8.39695	3.57547e-06	0.00110124	{Group17=2.530060356349306E-9, Group21=8.580624807534504E-15}	{Group17=3.2890784632540975E-8, Group21=1.5445124653562108E-13}	[CAT, EGF, EGFR, GRB2, IGF1, MAPK1, MAPK14, MAPK3, SOD2, STAT3, TGFB1]	[AGAP2, AKT1, AKT2, AKT3, ARAF, ATG12, ATM, BCL2L11, BCL6, BNIP3, BRAF, C8orf44-SGK3, CAT, CCNB1, CCNB2, CCNB3, CCND1, CCND2, CCNG2, CDK2, CDKN1A, CDKN1B, CDKN2B, CDKN2D, CHUK, CREBBP, CSNK1E, EGF, EGFR, EP300, FASLG, FBXO25, FBXO32, FOXG1, FOXO1, FOXO3, FOXO4, FOXO6, G6PC, G6PC2, G6PC3, GABARAP, GABARAPL1, GABARAPL2, GADD45A, GADD45B, GADD45G, GRB2, GRM1, HOMER1, HOMER2, HOMER3, HRAS, IGF1, IGF1…	FALSE
KEGG:05219	KEGG_08.05.2020	Bladder cancer	[-1]	[Group17, Group21]	6	14.6341	2.73829e-05	0.00783151	{Group17=2.530060356349306E-9, Group21=8.580624807534504E-15}	{Group17=3.2890784632540975E-8, Group21=1.5445124653562108E-13}	[EGF, EGFR, MAPK1, MAPK3, MMP9, VEGFA]	[ARAF, BRAF, CCND1, CDH1, CDK4, CDKN1A, CDKN2A, CXCL8, DAPK1, DAPK2, DAPK3, E2F1, E2F2, E2F3, EGF, EGFR, ERBB2, FGFR3, HBEGF, HRAS, KRAS, MAP2K1, MAP2K2, MAPK1, MAPK3, MDM2, MMP1, MMP2, MMP9, MYC, NRAS, RAF1, RASSF1, RB1, RPS6KA5, SRC, THBS1, TP53, TYMP, UPK3A, VEGFA]	FALSE
R-HSA:169893	REACTOME_Pathways_08.05.2020	Prolonged ERK activation events	[-1]	[Group18, Group19, Group21]	4	28.5714	4.03894e-05	0.0111475	{Group18=2.235149608161491E-10, Group19=6.30944770420167E-8, Group21=8.580624807534504E-15}	{Group18=3.3527244122422364E-9, Group19=6.940392474621837E-7, Group21=1.5445124653562108E-13}	[CRK, CRKL, MAPK1, MAPK3]	[BRAF, CRK, CRKL, FRS2, KIDINS220, MAP2K1, MAP2K2, MAPK1, MAPK3, NGF, NTRK1, RAP1A, RAPGEF1, YWHAB]	FALSE
WP:22	WikiPathways_08.05.2020	IL-9 Signaling Pathway	[-1]	[Group18, Group21]	5	26.3158	6.41478e-06	0.00195009	{Group18=2.235149608161491E-10, Group21=8.580624807534504E-15}	{Group18=3.3527244122422364E-9, Group21=1.5445124653562108E-13}	[GRB2, MAPK1, MAPK3, STAT1, STAT3]	[CDK9, GRB2, IL2RG, IL9, IL9R, JAK1, JAK3, MAP2K1, MAP2K2, MAPK1, MAPK3, MIR2861, MIR3960, PIK3R1, PIK3R2, STAT1, STAT3, STAT5A, STAT5B]	FALSE
WP:2431	WikiPathways_08.05.2020	Spinal Cord Injury	[-1]	[Group18, Group21]	10	8.33333	1.07046e-05	0.00320069	{Group18=2.235149608161491E-10, Group21=8.580624807534504E-15}	{Group18=3.3527244122422364E-9, Group21=1.5445124653562108E-13}	[ANXA1, CD47, EGFR, LGALS3, LILRB2, MAPK1, MAPK3, MMP9, SELP, TGFB1]	[ACAN, AIF1, ANXA1, APEX1, AQP1, AQP4, ARG1, BCAN, BDNF, BTG2, C1QB, C5, CASP3, CCL2, CCND1, CCNG1, CCR2, CD47, CDC42, CDK1, CDK2, CDK4, CDKN1B, CHST11, COL2A1, COL4A1, CSPG4, CXCL1, CXCL10, CXCL2, CXCL8, E2F1, E2F5, EFNB2, EGFR, EGR1, EPHA4, FCGR2A, FCGR2C, FKBP1A, FOS, FOXO3, GADD45A, GAP43, GDNF, GFAP, GJA1, GRIN1, ICAM1, IFNG, IL1A, IL1B, IL1R1, IL2, IL4, IL6, KLK8, LEP, LGALS3, LILRB2, LILRB…	FALSE
WP:3668	WikiPathways_08.05.2020	Hypothesized Pathways in Pathogenesis of Cardiovascular Disease	[-1]	[Group18, Group21]	5	20	2.72809e-05	0.00782961	{Group18=2.235149608161491E-10, Group21=8.580624807534504E-15}	{Group18=3.3527244122422364E-9, Group21=1.5445124653562108E-13}	[MAPK1, MAPK14, MAPK3, POSTN, SMAD2]	[AGTR1, ANGPT2, CCN2, ENG, FBN1, FBN2, FBN3, FLNA, LTBP1, LTBP2, MAPK1, MAPK14, MAPK3, MAPK8, NR2C2, POSTN, RUNX2, SERPINE1, SHC1, SMAD2, SMAD3, SMAD4, TGFBR1, TGFBR2, TGFBR3]	FALSE
WP:581	WikiPathways_08.05.2020	EPO Receptor Signaling	[-1]	[Group18, Group21]	5	19.2308	3.33753e-05	0.00937846	{Group18=2.235149608161491E-10, Group21=8.580624807534504E-15}	{Group18=3.3527244122422364E-9, Group21=1.5445124653562108E-13}	[GRB2, MAPK1, MAPK3, STAT1, STAT3]	[AKT1, CISH, EPO, EPOR, GRB2, IRS1, IRS2, JAK2, MAP2K1, MAP2K2, MAPK1, MAPK3, PDK1, PIK3CG, PTPRC, PTPRU, RAF1, RASA1, SHC1, SOCS1, SOS1, SRC, STAT1, STAT3, STAT5A, STAT5B]	FALSE
R-HSA:8875656	REACTOME_Pathways_08.05.2020	MET receptor recycling	[-1]	[Group19, Group20, Group21]	4	40	8.87407e-06	0.00267109	{Group19=6.30944770420167E-8, Group20=2.4582439542911544E-14, Group21=8.580624807534504E-15}	{Group19=6.940392474621837E-7, Group20=4.1790147222949623E-13, Group21=1.5445124653562108E-13}	[CRK, CRKL, GGA3, GRB2]	[ARF6, CRK, CRKL, GAB1, GGA3, GRB2, HGF, MET, RAB4A, RAB4B]	FALSE
R-HSA:354192	REACTOME_Pathways_08.05.2020	Integrin signaling	[-1]	[Group19, Group20]	5	18.5185	4.04744e-05	0.0111305	{Group19=6.30944770420167E-8, Group20=2.4582439542911544E-14}	{Group19=6.940392474621837E-7, Group20=4.1790147222949623E-13}	[CRK, FGA, FGG, FN1, GRB2]	[AKT1, APBB1IP, BCAR1, CRK, CSK, FGA, FGB, FGG, FN1, GRB2, ITGA2B, ITGB3, PDPK1, PTK2, PTPN1, RAP1A, RAP1B, RAPGEF3, RAPGEF4, RASGRP1, RASGRP2, SHC1, SOS1, SRC, SYK, TLN1, VWF]	FALSE
WP:304	WikiPathways_08.05.2020	Kit receptor signaling pathway	[-1]	[Group19, Group21]	8	13.3333	2.51435e-06	0.000781962	{Group19=6.30944770420167E-8, Group21=8.580624807534504E-15}	{Group19=6.940392474621837E-7, Group21=1.5445124653562108E-13}	[CRK, CRKL, GRB2, MAPK1, MAPK14, MAPK3, STAT1, STAT3]	[AKT1, BAD, BCL2, BTK, CBL, CRK, CRKL, DOK1, EP300, FOS, FOXO3, FYN, GAB2, GRB10, GRB2, GRB7, HRAS, INPP5D, JAK2, JUNB, KIT, KITLG, LYN, MAP2K1, MAP2K2, MAPK1, MAPK14, MAPK3, MAPK8, MAPT, MATK, MIR1281, MITF, PIK3R1, PIK3R2, PLCG1, PRKCA, PRKCB, PTPN11, PTPN6, RAF1, RPS6, RPS6KA1, RPS6KA3, RPS6KB1, SH2B2, SHC1, SNAI1, SNAI2, SOCS1, SOCS6, SOS1, SRC, STAT1, STAT3, STAT5A, STAT5B, TBX2, TEC, VAV1]	TRUE
R-HSA:187687	REACTOME_Pathways_08.05.2020	Signalling to ERKs	[-1]	[Group19, Group21]	6	17.6471	8.9218e-06	0.00267654	{Group19=6.30944770420167E-8, Group21=8.580624807534504E-15}	{Group19=6.940392474621837E-7, Group21=1.5445124653562108E-13}	[CRK, CRKL, GRB2, MAPK1, MAPK14, MAPK3]	[BRAF, CRK, CRKL, FRS2, GRB2, HRAS, KIDINS220, KRAS, MAP2K1, MAP2K2, MAPK1, MAPK11, MAPK12, MAPK13, MAPK14, MAPK3, MAPKAPK2, MAPKAPK3, NGF, NRAS, NTRK1, RALA, RALB, RALGDS, RAP1A, RAPGEF1, RIT1, RIT2, SHC1, SHC2, SHC3, SOS1, SRC, YWHAB]	FALSE
WP:313	WikiPathways_08.05.2020	Signaling of Hepatocyte Growth Factor Receptor	[-1]	[Group19, Group21]	6	17.6471	8.9218e-06	0.00267654	{Group19=6.30944770420167E-8, Group21=8.580624807534504E-15}	{Group19=6.940392474621837E-7, Group21=1.5445124653562108E-13}	[CRK, CRKL, GRB2, MAPK1, MAPK3, STAT3]	[CRK, CRKL, DOCK1, ELK1, FOS, GAB1, GRB2, HGF, HRAS, ITGA1, ITGB1, JUN, MAP2K1, MAP2K2, MAP4K1, MAPK1, MAPK3, MAPK8, MET, PAK1, PIK3CA, PTEN, PTK2, PTK2B, PTPN11, PXN, RAF1, RAP1A, RAP1B, RAPGEF1, RASA1, SOS1, SRC, STAT3]	FALSE
R-HSA:186797	REACTOME_Pathways_08.05.2020	Signaling by PDGF	[-1]	[Group19, Group21]	7	12.069	2.12523e-05	0.00618441	{Group19=6.30944770420167E-8, Group21=8.580624807534504E-15}	{Group19=6.940392474621837E-7, Group21=1.5445124653562108E-13}	[CRK, CRKL, GRB2, PLG, STAT1, STAT3, THBS4]	[BCAR1, COL2A1, COL3A1, COL4A1, COL4A2, COL4A3, COL4A4, COL4A5, COL5A1, COL5A2, COL5A3, COL6A1, COL6A2, COL6A3, COL6A5, COL6A6, COL9A1, COL9A2, COL9A3, CRK, CRKL, FURIN, GRB2, GRB7, HRAS, KRAS, NCK1, NCK2, NRAS, PDGFA, PDGFB, PDGFC, PDGFD, PDGFRA, PDGFRB, PIK3CA, PIK3CB, PIK3R1, PIK3R2, PLAT, PLCG1, PLG, PTPN11, PTPN12, RAPGEF1, RASA1, SOS1, SPP1, SRC, STAT1, STAT3, STAT5A, STAT5B, STAT6, THBS1, …	FALSE
WP:69	WikiPathways_08.05.2020	T-Cell antigen Receptor (TCR) Signaling Pathway	[-1]	[Group19, Group21]	8	8.79121	5.66289e-05	0.0152332	{Group19=6.30944770420167E-8, Group21=8.580624807534504E-15}	{Group19=6.940392474621837E-7, Group21=1.5445124653562108E-13}	[CRK, CRKL, FAS, GRB2, MAPK1, MAPK14, MAPK3, TGFB1]	[AKT1, ATF2, BCL10, CARD11, CBL, CBLB, CCR5, CD247, CD28, CD3D, CD3E, CD3G, CD4, CD83, CD8A, CDC42, CHUK, CREB1, CRK, CRKL, DBNL, FAS, FOS, FYB1, FYN, GAB2, GATA3, GRAP2, GRB2, HRAS, ICOS, IKBKB, IKBKG, IL15RA, IL17A, IL1A, IL1B, IL6, IL9, IRF4, ITK, ITPR1, JUN, LAT, LCK, LCP2, MALT1, MAP2K1, MAP2K2, MAP3K14, MAP3K7, MAP3K8, MAP4K1, MAPK1, MAPK14, MAPK3, MAPK8, MAPK9, MIR6837, NCK1, NFATC1, NFATC…	FALSE
R-HSA:186763	REACTOME_Pathways_08.05.2020	Downstream signal transduction	[-1]	[Group19, Group21]	5	17.2414	5.8134e-05	0.0155799	{Group19=6.30944770420167E-8, Group21=8.580624807534504E-15}	{Group19=6.940392474621837E-7, Group21=1.5445124653562108E-13}	[CRK, CRKL, GRB2, STAT1, STAT3]	[BCAR1, CRK, CRKL, GRB2, GRB7, HRAS, KRAS, NCK1, NCK2, NRAS, PDGFA, PDGFB, PDGFRA, PDGFRB, PIK3CA, PIK3CB, PIK3R1, PIK3R2, PLCG1, PTPN11, RAPGEF1, RASA1, SOS1, SRC, STAT1, STAT3, STAT5A, STAT5B, STAT6]	FALSE
KEGG:04935	KEGG_08.05.2020	Growth hormone synthesis, secretion and action	[-1]	[Group19, Group21]	9	7.56302	6.41025e-05	0.0169231	{Group19=6.30944770420167E-8, Group21=8.580624807534504E-15}	{Group19=6.940392474621837E-7, Group21=1.5445124653562108E-13}	[CRK, CRKL, GRB2, IGF1, MAPK1, MAPK14, MAPK3, STAT1, STAT3]	[ADCY1, ADCY10, ADCY2, ADCY3, ADCY4, ADCY5, ADCY6, ADCY7, ADCY8, ADCY9, AKT1, AKT2, AKT3, ATF2, ATF4, ATF6B, BCAR1, CACNA1C, CACNA1D, CACNA1F, CACNA1S, CREB1, CREB3, CREB3L1, CREB3L2, CREB3L3, CREB3L4, CREB5, CREBBP, CRK, CRKL, CSH1, CSH2, EP300, FOS, GH1, GH2, GHR, GHRH, GHRHR, GHRL, GHSR, GNA11, GNAI1, GNAI2, GNAI3, GNAQ, GNAS, GRB2, GSK3B, HRAS, IGF1, IGFALS, IGFBP3, IRS1, IRS2, IRS4, ITPR1, I…	FALSE
KEGG:05211	KEGG_08.05.2020	Renal cell carcinoma	[-1]	[Group19, Group21]	7	10.1449	6.6546e-05	0.0175016	{Group19=6.30944770420167E-8, Group21=8.580624807534504E-15}	{Group19=6.940392474621837E-7, Group21=1.5445124653562108E-13}	[CRK, CRKL, GRB2, MAPK1, MAPK3, TGFB1, VEGFA]	[AKT1, AKT2, AKT3, ARAF, ARNT, ARNT2, BAD, BRAF, BUB1B-PAK6, CDC42, CDKN1A, CREBBP, CRK, CRKL, CUL2, EGLN1, EGLN2, EGLN3, ELOB, ELOC, EP300, EPAS1, ETS1, FH, FLCN, GAB1, GRB2, HGF, HIF1A, HRAS, JUN, KRAS, MAP2K1, MAP2K2, MAPK1, MAPK3, MET, NRAS, PAK1, PAK2, PAK3, PAK4, PAK5, PAK6, PDGFB, PIK3CA, PIK3CB, PIK3CD, PIK3R1, PIK3R2, PIK3R3, PRCC, PTPN11, RAC1, RAF1, RAP1A, RAP1B, RAPGEF1, RBX1, SLC2A1,…	FALSE
WP:3303	WikiPathways_08.05.2020	RAC1/PAK1/p38/MMP2 Pathway	[-1]	[Group20, Group21]	11	15.942	4.53956e-09	1.50713e-06	{Group20=2.4582439542911544E-14, Group21=8.580624807534504E-15}	{Group20=4.1790147222949623E-13, Group21=1.5445124653562108E-13}	[ANGPT1, CRK, DOK2, EGFR, FN1, GRB2, MAPK1, MAPK14, MAPK3, STAT3, TIE1]	[AKT1, ANGPT1, ANGPT2, ANGPT4, ANGPTL1, BAD, BAX, BIRC5, CASP7, CASP9, CHUK, CRK, CTNNB1, DOK2, EGFR, EIF4EBP1, ERBB2, FN1, FOXO1, GRB14, GRB2, GRB7, HRAS, IKBKB, IKBKG, ITGB1, KRAS, MAPK1, MAPK11, MAPK12, MAPK13, MAPK14, MAPK3, MAPK8, MAPK9, MIR3917, MMP2, MSH2, MYC, NCK1, NFKB1, NFKBIA, NOS1, NOS2, NRAS, PAK1, PIK3CA, PIK3R1, PTK2, PTPN11, PXN, RAC1, RAD51, RASA1, RELA, RS1, SOS1, SRC, STAT3, S…	TRUE
WP:3859	WikiPathways_08.05.2020	TGF-B Signaling in Thyroid Cells for Epithelial-Mesenchymal Transition	[-1]	[Group20, Group21]	6	33.3333	1.49811e-07	4.85387e-05	{Group20=2.4582439542911544E-14, Group21=8.580624807534504E-15}	{Group20=4.1790147222949623E-13, Group21=1.5445124653562108E-13}	[FN1, MAPK1, MAPK3, SMAD2, TGFB1, TNC]	[AKT1, CDH1, CDH16, CDH2, CDH6, FN1, ID1, MAPK1, MAPK3, RUNX2, SMAD2, SMAD3, SMAD4, SNAI1, SNAI2, TGFB1, TNC, VIM]	FALSE
KEGG:05160	KEGG_08.05.2020	Hepatitis C	[-1]	[Group20, Group21]	11	7.09677	1.79368e-05	0.00527342	{Group20=2.4582439542911544E-14, Group21=8.580624807534504E-15}	{Group20=4.1790147222949623E-13, Group21=1.5445124653562108E-13}	[EGF, EGFR, FAS, GRB2, MAPK1, MAPK3, STAT1, STAT3, TNFRSF1A, TYK2, YWHAQ]	[AKT1, AKT2, AKT3, APAF1, ARAF, BAD, BAK1, BAX, BID, BRAF, CASP3, CASP8, CASP9, CCND1, CD81, CDK2, CDK4, CDK6, CDKN1A, CFLAR, CHUK, CLDN1, CLDN10, CLDN11, CLDN14, CLDN15, CLDN16, CLDN17, CLDN18, CLDN19, CLDN2, CLDN20, CLDN22, CLDN23, CLDN24, CLDN25, CLDN3, CLDN4, CLDN5, CLDN6, CLDN7, CLDN8, CLDN9, CTNNB1, CXCL10, CYCS, DDX58, E2F1, E2F2, E2F3, EGF, EGFR, EIF2AK1, EIF2AK2, EIF2AK3, EIF2AK4, EIF2S1…	FALSE
KEGG:04510	KEGG_08.05.2020	Focal adhesion	[-1]	[Group20, Group21]	12	6.03015	3.79817e-05	0.0105589	{Group20=2.4582439542911544E-14, Group21=8.580624807534504E-15}	{Group20=4.1790147222949623E-13, Group21=1.5445124653562108E-13}	[CRK, CRKL, EGF, EGFR, FN1, GRB2, IGF1, MAPK1, MAPK3, THBS4, TNC, VEGFA]	[ACTB, ACTG1, ACTN1, ACTN4, AKT1, AKT2, AKT3, ARHGAP35, ARHGAP5, BAD, BCAR1, BCL2, BIRC2, BIRC3, BRAF, BUB1B-PAK6, CAPN2, CAV1, CAV2, CAV3, CCND1, CCND2, CCND3, CDC42, CHAD, COL1A1, COL1A2, COL2A1, COL4A1, COL4A2, COL4A3, COL4A4, COL4A5, COL4A6, COL6A1, COL6A2, COL6A3, COL6A5, COL6A6, COL9A1, COL9A2, COL9A3, COMP, CRK, CRKL, CTNNB1, DIAPH1, DOCK1, EGF, EGFR, ELK1, ERBB2, FLNA, FLNB, FLNC, FLT1, F…	FALSE
R-HSA:354194	REACTOME_Pathways_08.05.2020	GRB2:SOS provides linkage to MAPK signaling for Integrins	[-1]	[Group20, Group21]	4	26.6667	5.44444e-05	0.0147	{Group20=2.4582439542911544E-14, Group21=8.580624807534504E-15}	{Group20=4.1790147222949623E-13, Group21=1.5445124653562108E-13}	[FGA, FGG, FN1, GRB2]	[APBB1IP, FGA, FGB, FGG, FN1, GRB2, ITGA2B, ITGB3, PTK2, RAP1A, RAP1B, SOS1, SRC, TLN1, VWF]	FALSE
R-HSA:5663202	REACTOME_Pathways_08.05.2020	Diseases of signal transduction by growth factor receptors and second messengers	[-1]	[Group20, Group21]	16	4.26667	0.000134614	0.0333844	{Group20=2.4582439542911544E-14, Group21=8.580624807534504E-15}	{Group20=4.1790147222949623E-13, Group21=1.5445124653562108E-13}	[EGF, EGFR, ERBB3, FGA, FGG, FN1, GRB2, MAPK1, MAPK3, PEBP1, PSMA1, RHOG, SMAD2, STAT1, STAT3, TGFB1]	[ACTB, ACTG1, ADAM10, ADAM17, AGGF1, AGK, AGTRAP, AKAP9, AKT1, AKT1S1, AKT2, AKT3, AMER1, AP3B1, APBB1IP, APC, APH1A, APH1B, ARAF, AREG, ARRB1, ARRB2, ATG7, AXIN1, BAD, BAG4, BCL2L11, BCR, BIN2, BRAF, BRAP, BTC, CALM1, CALM2, CALM3, CAMK2A, CAMK2B, CAMK2D, CAMK2G, CASP9, CBL, CCNC, CD19, CD28, CD80, CD86, CDC37, CDK8, CDKN1A, CDKN1B, CEP43, CHUK, CLCN6, CNKSR1, CNKSR2, CNTRL, CPSF6, CREB1, CREBBP…	FALSE
R-HSA:372708	REACTOME_Pathways_08.05.2020	p130Cas linkage to MAPK signaling for integrins	[-1]	[Group20]	4	26.6667	5.44444e-05	0.0147	{Group20=2.4582439542911544E-14}	{Group20=4.1790147222949623E-13}	[CRK, FGA, FGG, FN1]	[APBB1IP, BCAR1, CRK, FGA, FGB, FGG, FN1, ITGA2B, ITGB3, PTK2, RAP1A, RAP1B, SRC, TLN1, VWF]	FALSE
KEGG:05205	KEGG_08.05.2020	Proteoglycans in cancer	[-1]	[Group21]	16	7.80488	5.78127e-08	1.90204e-05	{Group21=8.580624807534504E-15}	{Group21=1.5445124653562108E-13}	[DCN, EGFR, ERBB3, FAS, FN1, GRB2, IGF1, MAPK1, MAPK14, MAPK3, MMP9, PLAUR, SMAD2, STAT3, TGFB1, VEGFA]	[ACTB, ACTG1, AKT1, AKT2, AKT3, ANK1, ANK2, ANK3, ARAF, ARHGEF1, ARHGEF12, BRAF, CAMK2A, CAMK2B, CAMK2D, CAMK2G, CASP3, CAV1, CAV2, CAV3, CBL, CCND1, CD44, CD63, CDC42, CDKN1A, COL1A1, COL1A2, CTNNB1, CTSL, CTTN, DCN, DDX5, DROSHA, EGFR, EIF4B, ELK1, ERBB2, ERBB3, ERBB4, ESR1, EZR, FAS, FASLG, FGF2, FGFR1, FLNA, FLNB, FLNC, FN1, FRS2, FZD1, FZD10, FZD2, FZD3, FZD4, FZD5, FZD6, FZD7, FZD8, FZD9, G…	TRUE
R-HSA:6785807	REACTOME_Pathways_08.05.2020	Interleukin-4 and Interleukin-13 signaling	[-1]	[Group21]	12	11.1111	5.91353e-08	1.93964e-05	{Group21=8.580624807534504E-15}	{Group21=1.5445124653562108E-13}	[ANXA1, CD36, FN1, MMP9, SAA1, STAT1, STAT3, TGFB1, TIMP1, TNFRSF1B, TYK2, VEGFA]	[AKT1, ALOX15, ALOX5, ANXA1, BATF, BCL2, BCL2L1, BCL6, BIRC5, CCL11, CCL2, CCL22, CCND1, CD36, CDKN1A, CEBPD, COL1A2, CXCL8, F13A1, FASLG, FCER2, FGF2, FN1, FOS, FOXO1, FOXO3, FSCN1, GATA3, HGF, HIF1A, HMOX1, HSP90AA1, HSP90B1, HSPA8, ICAM1, IL10, IL12A, IL12B, IL13, IL13RA1, IL13RA2, IL17A, IL17F, IL18, IL1A, IL1B, IL23A, IL23R, IL2RG, IL4, IL4R, IL6, IL6R, IRF4, ITGAM, ITGAX, ITGB1, ITGB2, JAK1…	FALSE
R-HSA:449147	REACTOME_Pathways_08.05.2020	Signaling by Interleukins	[-1]	[Group21]	24	5.20607	7.33318e-08	2.39795e-05	{Group21=8.580624807534504E-15}	{Group21=1.5445124653562108E-13}	[ANXA1, ANXA2, CD36, CNTFR, CRK, CRKL, FN1, GRB2, HNRNPA2B1, MAPK1, MAPK14, MAPK3, MMP9, PSMA1, SAA1, SOD2, STAT1, STAT3, TGFB1, TIMP1, TNFRSF1A, TNFRSF1B, TYK2, VEGFA]	[AGER, AIP, AKT1, ALOX15, ALOX5, ANXA1, ANXA2, APP, ARF1, ATF1, ATF2, BATF, BCL2, BCL2L1, BCL6, BIRC5, BLNK, BOLA2, BOLA2B, BRWD1, BTRC, CA1, CANX, CAPZA1, CASP1, CASP3, CBL, CCL11, CCL19, CCL2, CCL20, CCL22, CCL3, CCL3L1, CCL3L3, CCL4, CCL4L1, CCL5, CCND1, CCR1, CCR2, CCR5, CD36, CD4, CD80, CD86, CDC42, CDKN1A, CEBPD, CFL1, CHUK, CISH, CLCF1, CNN2, CNTF, CNTFR, COL1A2, CREB1, CRK, CRKL, CRLF1, C…	FALSE
WP:364	WikiPathways_08.05.2020	IL-6 signaling pathway	[-1]	[Group21]	8	18.6046	1.76441e-07	5.69906e-05	{Group21=8.580624807534504E-15}	{Group21=1.5445124653562108E-13}	[CRP, GRB2, MAPK1, MAPK3, STAT1, STAT3, TIMP1, TYK2]	[AGT, AKT1, BAD, BCL2L1, CREBBP, CRP, GAB1, GRB2, GSK3B, HCK, HDAC1, IL6, IL6R, IL6ST, IRF1, JAK1, JAK2, JUNB, MAP2K1, MAP2K2, MAP2K4, MAP3K7, MAPK1, MAPK3, NCOA1, NLK, NR2F6, PIK3R1, PIK3R2, PRDM1, PRKCD, PTPN11, RAC1, RPS6KB1, SHC1, SOCS3, SOS1, STAT1, STAT3, TIMP1, TYK2, VAV1, VIP]	FALSE
KEGG:04010	KEGG_08.05.2020	MAPK signaling pathway	[-1]	[Group21]	18	6.12245	3.36482e-07	0.000108011	{Group21=8.580624807534504E-15}	{Group21=1.5445124653562108E-13}	[ANGPT1, CRK, CRKL, EFNA4, EFNA5, EGF, EGFR, ERBB3, FAS, GRB2, HSPA1A, IGF1, MAPK1, MAPK14, MAPK3, TGFB1, TNFRSF1A, VEGFA]	[AKT1, AKT2, AKT3, ANGPT1, ANGPT2, ANGPT4, ARAF, AREG, ARRB1, ARRB2, ATF2, ATF4, BDNF, BRAF, CACNA1A, CACNA1B, CACNA1C, CACNA1D, CACNA1E, CACNA1F, CACNA1G, CACNA1H, CACNA1I, CACNA1S, CACNA2D1, CACNA2D2, CACNA2D3, CACNA2D4, CACNB1, CACNB2, CACNB3, CACNB4, CACNG1, CACNG2, CACNG3, CACNG4, CACNG5, CACNG6, CACNG7, CACNG8, CASP3, CD14, CDC25B, CDC42, CHUK, CRK, CRKL, CSF1, CSF1R, DAXX, DDIT3, DUSP1, DU…	FALSE
WP:4263	WikiPathways_08.05.2020	Pancreatic adenocarcinoma pathway	[-1]	[Group21]	10	11.236	6.95559e-07	0.000221188	{Group21=8.580624807534504E-15}	{Group21=1.5445124653562108E-13}	[EGF, EGFR, MAPK1, MAPK3, PEBP1, SMAD2, STAT1, STAT3, TGFB1, VEGFA]	[AKT1, AKT2, AKT3, ARAF, ARHGEF6, BAD, BAK1, BAX, BCL2L1, BRAF, BRCA2, BUB1B-PAK6, CASP9, CCND1, CDC42, CDK4, CDK6, CDKN1A, CDKN2A, CHUK, DDB2, DUSP6, E2F1, E2F2, E2F3, EGF, EGFR, ERBB2, GADD45A, GADD45B, GADD45G, IKBKB, IKBKG, JAK1, KRAS, MAP2K1, MAP2K2, MAPK1, MAPK10, MAPK3, MAPK8, MAPK9, MTOR, NFKB1, PAK1, PAK2, PAK3, PAK4, PAK5, PAK6, PEBP1, PIK3CA, PIK3CB, PIK3CD, PIK3R1, PIK3R2, PIK3R3, PLD…	FALSE
WP:395	WikiPathways_08.05.2020	IL-4 Signaling Pathway	[-1]	[Group21]	8	14.5455	1.27404e-06	0.000402598	{Group21=8.580624807534504E-15}	{Group21=1.5445124653562108E-13}	[DOK2, GRB2, MAPK1, MAPK14, MAPK3, STAT1, STAT3, TYK2]	[AKT1, ATF2, BAD, BIRC5, CBL, CEBPA, CEBPB, CHUK, DOK2, ELK1, EP300, FES, FLNA, FOS, GAB2, GATA3, GRB2, HRH1, IKBKB, IL2RG, IL4, IL4R, INPP5D, IRS1, IRS2, JAK1, JAK2, JAK3, MAPK1, MAPK11, MAPK14, MAPK3, MIR1281, NFIL3, NFKB1, NFKBIA, PIK3CA, PIK3CD, PIK3R1, PIK3R2, PTPN11, PTPN6, RELA, RPS6KB1, SHC1, SOCS1, SOCS3, SOCS5, SOS1, STAT1, STAT3, STAT5A, STAT5B, STAT6, TYK2]	FALSE
WP:4666	WikiPathways_08.05.2020	Hepatitis B infection	[-1]	[Group21]	12	7.79221	2.81529e-06	0.000872738	{Group21=8.580624807534504E-15}	{Group21=1.5445124653562108E-13}	[FAS, GRB2, MAPK1, MAPK14, MAPK3, MMP9, SMAD2, STAT1, STAT3, TGFB1, TYK2, YWHAQ]	[AKT1, AKT2, AKT3, APAF1, ARAF, ATF2, ATF4, ATF6B, ATP6AP1, BAD, BAX, BCL2, BID, BIRC5, BRAF, CASP10, CASP12, CASP3, CASP8, CASP9, CDKN1A, CHUK, CREB1, CREB3, CREB3L1, CREB3L2, CREB3L3, CREB3L4, CREB5, CREBBP, CXCL8, CYCS, DDB1, DDB2, DDX3X, DDX58, EGR2, EGR3, ELK1, EP300, FADD, FAS, FASLG, FOS, GRB2, HRAS, HSPG2, IFIH1, IFNA1, IFNA10, IFNA13, IFNA14, IFNA16, IFNA17, IFNA2, IFNA21, IFNA4, IFNA5, …	FALSE
WP:2332	WikiPathways_08.05.2020	Interleukin-11 Signaling Pathway	[-1]	[Group21]	7	15.9091	3.22253e-06	0.000995761	{Group21=8.580624807534504E-15}	{Group21=1.5445124653562108E-13}	[GRB2, MAPK1, MAPK3, STAT1, STAT3, TGFB1, TYK2]	[AKT1, ATF1, BCL2, BGLAP, BIRC5, CHUK, CREB1, FES, FYN, GRB2, HRAS, IBSP, ICAM1, IKBKB, IL11, IL11RA, IL6ST, ITGA2, JAK1, JAK2, MAP2K1, MAP2K2, MAPK1, MAPK3, PDPK1, PIAS1, PIAS3, PIK3R1, PIK3R2, PTPA, PTPN11, RAF1, RELA, RPS6, RPS6KA1, RPS6KB1, RUNX2, SOCS3, SRC, STAT1, STAT3, TGFB1, TYK2, YES1]	FALSE
WP:2374	WikiPathways_08.05.2020	Oncostatin M Signaling Pathway	[-1]	[Group21]	8	12.1212	5.23474e-06	0.0015966	{Group21=8.580624807534504E-15}	{Group21=1.5445124653562108E-13}	[GRB2, MAPK1, MAPK14, MAPK3, STAT1, STAT3, TYK2, VEGFA]	[AKT1, CASP3, CASP7, CCL2, CCN1, CDK2, CDKN1B, CEBPB, CREB1, EGR1, FOS, GRB2, HIF1A, HRAS, IL6ST, IRS1, JAK1, JAK2, JAK3, JUNB, JUND, KRAS, LDLR, LIFR, MAP2K1, MAP2K2, MAPK1, MAPK14, MAPK3, MAPK8, MAPK9, MIR6886, MMP1, MMP13, MMP3, MTOR, NFKB1, NFKBIA, OSM, OSMR, PIAS3, PIK3R1, PRKCA, PRKCB, PRKCD, PRKCE, PRKCH, PTK2B, PTPN11, PXN, RAF1, RELA, RICTOR, RPS6, SERPINE1, SHC1, SOCS3, SOS1, SRC, STAT1…	FALSE
WP:286	WikiPathways_08.05.2020	IL-3 Signaling Pathway	[-1]	[Group21]	7	14.2857	6.78881e-06	0.00205022	{Group21=8.580624807534504E-15}	{Group21=1.5445124653562108E-13}	[CRKL, GRB2, MAPK1, MAPK3, STAT3, TGFB1, YWHAQ]	[AKT1, BAD, BCL2, BCL2L1, CBL, CCR3, CD69, CD86, CRKL, CSF2RB, CXCL8, ENPP3, FOS, FYN, GAB2, GRB2, HCK, HRAS, IL3, IL3RA, IL5RA, INPP5D, JAK1, JAK2, JUN, LYN, MAP2K1, MAPK1, MAPK3, MAPK8, PIK3CD, PIK3R1, PIK3R2, PRKACA, PTPN11, PTPN6, RAF1, RAPGEF1, SHC1, SOS1, SRC, STAT3, STAT5A, STAT5B, SYK, TGFB1, VAV1, YWHAB, YWHAQ]	FALSE
WP:4331	WikiPathways_08.05.2020	Neovascularisation processes	[-1]	[Group21]	6	16.2162	1.48668e-05	0.00441544	{Group21=8.580624807534504E-15}	{Group21=1.5445124653562108E-13}	[ANGPT1, MAPK1, MAPK3, MMP9, SMAD2, TGFB1]	[ACVRL1, AKT1, ANGPT1, CXCL12, CXCR4, DLL4, EPHB2, EPHB4, FLT4, HIF1A, JAG1, KDR, KIT, KITLG, MAPK1, MAPK3, MAPK8, MAPK9, MMP9, NFKB1, NFKB2, NOTCH1, NOTCH3, NOTCH4, PDGFB, REL, RELA, RELB, SMAD1, SMAD2, SMAD3, SMAD5, SMAD9, TGFB1, TGFB2, TGFB3, TGFBR1]	FALSE
KEGG:04933	KEGG_08.05.2020	AGE-RAGE signaling pathway in diabetic complications	[-1]	[Group21]	9	9	1.60216e-05	0.00472637	{Group21=8.580624807534504E-15}	{Group21=1.5445124653562108E-13}	[FN1, MAPK1, MAPK14, MAPK3, SMAD2, STAT1, STAT3, TGFB1, VEGFA]	[AGER, AGT, AGTR1, AKT1, AKT2, AKT3, BAX, BCL2, CASP3, CCL2, CCND1, CDC42, CDK4, CDKN1B, COL1A1, COL1A2, COL3A1, COL4A1, COL4A2, COL4A3, COL4A4, COL4A5, COL4A6, CXCL8, CYBB, DIAPH1, EDN1, EGR1, F3, FN1, FOXO1, HRAS, ICAM1, IL1A, IL1B, IL6, JAK2, JUN, KRAS, MAPK1, MAPK10, MAPK11, MAPK12, MAPK13, MAPK14, MAPK3, MAPK8, MAPK9, MMP2, NFATC1, NFKB1, NOS3, NOX1, NOX4, NRAS, PIK3CA, PIK3CB, PIK3CD, PIK3R…	FALSE
WP:2795	WikiPathways_08.05.2020	Cardiac Hypertrophic Response	[-1]	[Group21]	7	12.2807	1.89205e-05	0.00554369	{Group21=8.580624807534504E-15}	{Group21=1.5445124653562108E-13}	[EGF, IGF1, MAPK1, MAPK14, MAPK3, TGFB1, TNFRSF1A]	[AKT1, AKT2, CALM1, CALM2, CAMK2D, CDK7, CDK9, CHUK, EGF, FGF2, FGFR2, GSK3B, GUCA1A, HDAC4, HDAC5, HDAC7, HDAC9, IGF1, IKBKB, IKBKE, IKBKG, MAP2K1, MAP2K2, MAP2K3, MAP2K4, MAP2K5, MAP2K6, MAP2K7, MAP3K1, MAP3K14, MAP3K7, MAP4K1, MAPK1, MAPK14, MAPK3, MAPK7, MAPK8, MEF2A, MIR2861, MIR3960, MTOR, NFATC2, NFKB1, NPPA, NRG1, PDPK1, PLA2G2A, PPP3CA, PRKCA, PRKD1, PRKG1, RAC1, RAF1, TGFB1, TGFBR1, TNF…	FALSE
WP:560	WikiPathways_08.05.2020	TGF-beta Receptor Signaling	[-1]	[Group21]	7	12.069	2.12523e-05	0.00618441	{Group21=8.580624807534504E-15}	{Group21=1.5445124653562108E-13}	[EGF, INHBA, MAPK3, SMAD2, STAT1, STAT3, TGFB1]	[BAMBI, BMP4, CREBBP, CTNNB1, EGF, ENG, EP300, FKBP1A, FOS, FOXH1, FST, HRAS, IFNG, INHBA, ITGB6, JAK1, JUN, LEF1, LEFTY1, LEFTY2, LIF, LINC02478, LTBP1, MAPK3, MAPK9, MIR1281, MIR302A, MIR6869, NFKB1, NOG, RUNX2, RUNX3, SERPINE1, SKI, SKIL, SMAD1, SMAD2, SMAD3, SMAD4, SMAD5, SMAD6, SMAD7, SMAD9, SPP1, STAT1, STAT3, TFE3, TGFB1, TGFBR1, TGFBR2, TGFBR3, TGIF1, THBS1, TNF, WNT1, ZEB2, ZFYVE9, ZNF42…	FALSE
WP:1539	WikiPathways_08.05.2020	Angiogenesis	[-1]	[Group21]	5	20.8333	2.2087e-05	0.00640524	{Group21=8.580624807534504E-15}	{Group21=1.5445124653562108E-13}	[ANGPT1, MAPK1, MAPK14, MMP9, VEGFA]	[AKT1, ANGPT1, ARNT, CREBBP, FGF2, FGFR2, FLT1, HIF1A, KDR, MAPK1, MAPK14, MMP9, NOS3, PDGFB, PDGFRA, PIK3CA, PLCG1, PTK2, SMAD1, SRC, TEK, TIMP2, TIMP3, VEGFA]	FALSE
KEGG:05161	KEGG_08.05.2020	Hepatitis B	[-1]	[Group21]	11	6.79012	2.71007e-05	0.00780501	{Group21=8.580624807534504E-15}	{Group21=1.5445124653562108E-13}	[FAS, GRB2, MAPK1, MAPK14, MAPK3, MMP9, STAT1, STAT3, TGFB1, TYK2, YWHAQ]	[AKT1, AKT2, AKT3, APAF1, ARAF, ATF2, ATF4, ATF6B, ATP6AP1, BAD, BAX, BCL2, BID, BIRC5, BRAF, CASP10, CASP12, CASP3, CASP8, CASP9, CCNA1, CCNA2, CCNE1, CCNE2, CDK2, CDKN1A, CHUK, CREB1, CREB3, CREB3L1, CREB3L2, CREB3L3, CREB3L4, CREB5, CREBBP, CXCL8, CYCS, DDB1, DDB2, DDX3X, DDX58, E2F1, E2F2, E2F3, EGR2, EGR3, ELK1, EP300, FADD, FAS, FASLG, FOS, GRB2, HRAS, HSPG2, IFIH1, IFNA1, IFNA10, IFNA13, I…	FALSE
WP:615	WikiPathways_08.05.2020	Senescence and Autophagy in Cancer	[-1]	[Group21]	9	8.33333	2.97797e-05	0.00845743	{Group21=8.580624807534504E-15}	{Group21=1.5445124653562108E-13}	[FN1, GSN, IGF1, IGFBP5, IGFBP7, INHBA, MAPK1, MAPK14, TGFB1]	[AKT1S1, AMBRA1, ATG10, ATG12, ATG13, ATG14, ATG16L1, ATG3, ATG5, ATG7, BCL2, BECN1, BMI1, BMP2, BRAF, CCL3, CD44, CDC25B, CDKN1A, CDKN1B, CDKN2A, CEBPB, COL10A1, COL1A1, COL3A1, CREG1, CXCL1, CXCL14, CXCL8, E2F1, FKBP8, FN1, GABARAP, GABARAPL1, GABARAPL2, GSK3B, GSN, HMGA1, HRAS, IFI16, IFNB1, IFNG, IGF1, IGF1R, IGFBP3, IGFBP5, IGFBP7, IL1A, IL1B, IL24, IL3, IL6, IL6R, IL6ST, ING1, ING2, INHBA, …	FALSE
WP:49	WikiPathways_08.05.2020	IL-2 Signaling Pathway	[-1]	[Group21]	6	14.2857	3.15591e-05	0.00889967	{Group21=8.580624807534504E-15}	{Group21=1.5445124653562108E-13}	[CRKL, GRB2, MAPK1, MAPK3, STAT1, STAT3]	[AKT1, BCL2, CBL, CCND2, CISH, CRKL, FOS, FOXO3, FYN, GAB2, GRB2, HRAS, IL2, IL2RA, IL2RB, IL2RG, JAK1, JAK3, JUN, LCK, MAP2K1, MAP2K2, MAPK1, MAPK3, MAPT, MYC, NMI, PIK3R1, PTK2B, PTPN11, RAF1, RPS6, RPS6KB1, RPS6KB2, SHC1, SOCS3, SOS1, STAT1, STAT3, STAT5A, STAT5B, SYK]	FALSE
WP:4298	WikiPathways_08.05.2020	Viral Acute Myocarditis	[-1]	[Group21]	8	9.30232	3.76381e-05	0.010501	{Group21=8.580624807534504E-15}	{Group21=1.5445124653562108E-13}	[CD55, MAPK1, MAPK3, MMP9, SGCB, STAT1, STAT3, TGFB1]	[ABL1, ABL2, ACTB, AIF1, AKT1, BAX, BCL2, BCL2L1, BID, BNIP2, CAAP1, CASP1, CASP2, CASP3, CASP6, CASP7, CASP8, CASP9, CAV1, CCND1, CCR3, CCR5, CD4, CD40LG, CD55, CD80, CHRAC1, CREB1, CXCR4, CYCS, DAG1, DFFA, DFFB, DMD, EDN1, EIF4G1, EIF4G2, ENDOG, FYN, GSK3B, HLA-DMA, IFNG, IL10, IL12A, IL12B, IL2, IL6, ILK, ITGAL, ITGB2, JAK1, JKAMP, KRT8, LAMA2, MAPK1, MAPK3, MICA, MIR7705, MMP9, MYH6, NFKB2, N…	FALSE
KEGG:05145	KEGG_08.05.2020	Toxoplasmosis	[-1]	[Group21]	9	8.03571	3.97747e-05	0.0110176	{Group21=8.580624807534504E-15}	{Group21=1.5445124653562108E-13}	[HSPA1A, MAPK1, MAPK14, MAPK3, STAT1, STAT3, TGFB1, TNFRSF1A, TYK2]	[AKT1, AKT2, AKT3, ALOX5, BAD, BCL2, BCL2L1, BIRC2, BIRC3, BIRC7, CASP3, CASP8, CASP9, CCR5, CD40, CD40LG, CHUK, CIITA, CYCS, GNAI1, GNAI2, GNAI3, GNAO1, HLA-DMA, HLA-DMB, HLA-DOA, HLA-DOB, HLA-DPA1, HLA-DPB1, HLA-DQA1, HLA-DQA2, HLA-DQB1, HLA-DRA, HLA-DRB1, HLA-DRB3, HLA-DRB4, HLA-DRB5, HSPA1A, HSPA1B, HSPA1L, HSPA2, HSPA6, HSPA8, IFNG, IFNGR1, IFNGR2, IKBKB, IKBKG, IL10, IL10RA, IL10RB, IL12A, …	FALSE
WP:4659	WikiPathways_08.05.2020	Gastrin Signaling Pathway	[-1]	[Group21]	9	7.89474	4.57523e-05	0.0124446	{Group21=8.580624807534504E-15}	{Group21=1.5445124653562108E-13}	[ANXA2, CRK, EGFR, GRB2, MAPK1, MAPK14, MAPK3, STAT3, VEGFA]	[AKT1, ANXA2, ARHGEF28, ARRB1, ARRB2, ATF2, BAD, BCAR1, BCL2L1, BIRC2, BIRC3, BIRC5, BMP2, CASP3, CCKBR, CCND1, CD44, CDC42, CDH1, CDKN1A, CDKN1B, CDKN2A, CHGA, CHUK, CLDN1, CREB1, CRK, CTNNB1, CXCL8, EGFR, EGR1, EIF4EBP1, ELAVL1, ELK1, FOS, FOXO1, FOXO3, FYN, GAST, GNAQ, GRB2, GSK3B, HDAC7, HDC, HRAS, IKBKB, IL2, IRS1, ITGB1, JAG1, JAK2, JUN, KAT5, KIT, KLF4, KRAS, LAMTOR3, MAP2K1, MAP3K11, MAPK…	FALSE
KEGG:04015	KEGG_08.05.2020	Rap1 signaling pathway	[-1]	[Group21]	12	5.71429	6.40868e-05	0.016983	{Group21=8.580624807534504E-15}	{Group21=1.5445124653562108E-13}	[ANGPT1, CRK, CRKL, EFNA4, EFNA5, EGF, EGFR, IGF1, MAPK1, MAPK14, MAPK3, VEGFA]	[ACTB, ACTG1, ADCY1, ADCY2, ADCY3, ADCY4, ADCY5, ADCY6, ADCY7, ADCY8, ADCY9, ADORA2A, ADORA2B, AFDN, AKT1, AKT2, AKT3, ANGPT1, ANGPT2, ANGPT4, APBB1IP, ARAP3, BCAR1, BRAF, CALM1, CALM2, CALM3, CALML3, CALML4, CALML5, CALML6, CDC42, CDH1, CNR1, CRK, CRKL, CSF1, CSF1R, CTNNB1, CTNND1, DOCK4, DRD2, EFNA1, EFNA2, EFNA3, EFNA4, EFNA5, EGF, EGFR, ENAH, EPHA2, EVL, F2R, F2RL3, FARP2, FGF1, FGF10, FGF16,…	FALSE
WP:2848	WikiPathways_08.05.2020	Differentiation Pathway	[-1]	[Group21]	6	12.5	6.8616e-05	0.0179774	{Group21=8.580624807534504E-15}	{Group21=1.5445124653562108E-13}	[EGF, IGF1, INHBA, TF, TGFB1, VEGFA]	[ALK, BMP4, CNTF, CSF1, CSF1R, CXCR1, DKK1, EGF, EPO, FGF1, FGF10, FGF2, FGF4, FGF8, FLT3LG, FST, GDF5, HGF, IGF1, IL11, IL3, IL6, IL6R, INHBA, INS, KIT, KITLG, LEFTY1, NODAL, NOG, NOTCH1, NT5E, NTF4, PDGFA, PDGFB, SHH, TF, TGFB1, TGFB3, TNFSF11, TPO, VEGFA, WNT1, WNT2, WNT2B, WNT3A, WNT5A, WNT7B]	FALSE
KEGG:04917	KEGG_08.05.2020	Prolactin signaling pathway	[-1]	[Group21]	7	10	7.30308e-05	0.018988	{Group21=8.580624807534504E-15}	{Group21=1.5445124653562108E-13}	[CGA, GRB2, MAPK1, MAPK14, MAPK3, STAT1, STAT3]	[AKT1, AKT2, AKT3, CCND1, CCND2, CGA, CISH, CSN2, CYP17A1, ELF5, ESR1, ESR2, FOS, FOXO3, GALT, GCK, GRB2, GSK3B, HRAS, INS, IRF1, JAK2, KRAS, LHB, LHCGR, MAP2K1, MAP2K2, MAPK1, MAPK10, MAPK11, MAPK12, MAPK13, MAPK14, MAPK3, MAPK8, MAPK9, NFKB1, NRAS, PIK3CA, PIK3CB, PIK3CD, PIK3R1, PIK3R2, PIK3R3, PRL, PRLR, RAF1, RELA, SHC1, SHC2, SHC3, SHC4, SLC2A2, SOCS1, SOCS2, SOCS3, SOCS4, SOCS5, SOCS6, SOC…	FALSE
WP:3646	WikiPathways_08.05.2020	Hepatitis C and Hepatocellular Carcinoma	[-1]	[Group21]	6	12	8.67131e-05	0.022372	{Group21=8.580624807534504E-15}	{Group21=1.5445124653562108E-13}	[GRB2, MAPK14, MAPK3, STAT3, TGFB1, VEGFA]	[AKT1, BCL2L1, BIRC3, BIRC5, BRCA1, CASP3, CASP7, CASP9, CCND1, CD44, CDKN1A, COL4A2, CTTN, CXCL8, CXCR1, E2F2, FASLG, FRZB, GRB2, HIF1A, HNF1A, IL6, IL6R, JAK1, JUN, LEF1, MAPK14, MAPK3, MAPK8, MIR744, MMP1, MYC, MYOF, NFKB1, NOS2, PODXL, PTGS2, PTPN11, RAC1, RRM2, SMAD3, SMAD4, SOS1, STAT3, TGFB1, TGFBR1, TP53, UCHL1, VAV2, VEGFA]	FALSE
KEGG:04062	KEGG_08.05.2020	Chemokine signaling pathway	[-1]	[Group21]	11	5.82011	0.00011016	0.028201	{Group21=8.580624807534504E-15}	{Group21=1.5445124653562108E-13}	[CCL14, CCL16, CCL18, CRK, CRKL, CXCL16, GRB2, MAPK1, MAPK3, STAT1, STAT3]	[ADCY1, ADCY2, ADCY3, ADCY4, ADCY5, ADCY6, ADCY7, ADCY8, ADCY9, AKT1, AKT2, AKT3, ARRB1, ARRB2, BAD, BCAR1, BRAF, CCL1, CCL11, CCL13, CCL14, CCL15, CCL16, CCL17, CCL18, CCL19, CCL2, CCL20, CCL21, CCL22, CCL23, CCL24, CCL25, CCL26, CCL27, CCL28, CCL3, CCL3L1, CCL3L3, CCL4, CCL4L1, CCL4L2, CCL5, CCL7, CCL8, CCR1, CCR10, CCR2, CCR3, CCR4, CCR5, CCR6, CCR7, CCR8, CCR9, CDC42, CHUK, CRK, CRKL, CX3CL1,…	FALSE
KEGG:04380	KEGG_08.05.2020	Osteoclast differentiation	[-1]	[Group21]	9	7.03125	0.000112794	0.0286496	{Group21=8.580624807534504E-15}	{Group21=1.5445124653562108E-13}	[GRB2, LILRB2, MAPK1, MAPK14, MAPK3, STAT1, TGFB1, TNFRSF1A, TYK2]	[ACP5, AKT1, AKT2, AKT3, BLNK, BTK, CALCR, CAMK4, CHUK, CREB1, CSF1, CSF1R, CTSK, CYBA, CYLD, FCGR1A, FCGR2A, FCGR2B, FCGR2C, FCGR3A, FCGR3B, FHL2, FOS, FOSB, FOSL1, FOSL2, FYN, GAB2, GRB2, IFNAR1, IFNAR2, IFNB1, IFNG, IFNGR1, IFNGR2, IKBKB, IKBKG, IL1A, IL1B, IL1R1, IRF9, ITGB3, JAK1, JUN, JUNB, JUND, LCK, LCP2, LILRA1, LILRA2, LILRA3, LILRA4, LILRA5, LILRA6, LILRB1, LILRB2, LILRB3, LILRB4, LILR…	FALSE
KEGG:04926	KEGG_08.05.2020	Relaxin signaling pathway	[-1]	[Group21]	9	6.97674	0.000119736	0.0300537	{Group21=8.580624807534504E-15}	{Group21=1.5445124653562108E-13}	[EGFR, GRB2, MAPK1, MAPK14, MAPK3, MMP9, SMAD2, TGFB1, VEGFA]	[ACTA2, ADCY1, ADCY2, ADCY3, ADCY4, ADCY5, ADCY6, ADCY7, ADCY8, ADCY9, AKT1, AKT2, AKT3, ARRB1, ARRB2, ATF2, ATF4, ATF6B, COL1A1, COL1A2, COL3A1, COL4A1, COL4A2, COL4A3, COL4A4, COL4A5, COL4A6, CREB1, CREB3, CREB3L1, CREB3L2, CREB3L3, CREB3L4, CREB5, EDN1, EDNRB, EGFR, FOS, GNA15, GNAI1, GNAI2, GNAI3, GNAO1, GNAS, GNB1, GNB2, GNB3, GNB4, GNB5, GNG10, GNG11, GNG12, GNG13, GNG2, GNG3, GNG4, GNG5, G…	FALSE
WP:4217	WikiPathways_08.05.2020	Ebola Virus Pathway on Host	[-1]	[Group21]	9	6.81818	0.000142745	0.0352579	{Group21=8.580624807534504E-15}	{Group21=1.5445124653562108E-13}	[CD209, CTSB, EGFR, GSN, MAPK1, MAPK3, MFGE8, STAT1, TYRO3]	[105369230, ACTB, ACTG1, ACTN1, ACTN4, ADAM17, AKT1, ASGR1, AXL, BST2, C1QBP, CAV1, CAV2, CAV3, CD209, CD300A, CDC42, CLEC10A, CLEC4G, CLEC4M, CLEC6A, CLTA, CLTB, CLTC, CLTCL1, CREBBP, CTSB, CTSL, DAB2IP, DDX58, EGFR, EIF2AK2, EIF2S1, EP300, EPS15, FLNA, FLNB, FLNC, FOLR1, GAS6, GSN, HAVCR1, HAVCR2, HLA-A, HLA-B, HLA-C, HLA-DMA, HLA-DMB, HLA-DOA, HLA-DOB, HLA-DPA1, HLA-DPB1, HLA-DQA1, HLA-DQA2, H…	FALSE
WP:585	WikiPathways_08.05.2020	Interferon type I signaling pathways	[-1]	[Group21]	6	10.9091	0.000148847	0.0366164	{Group21=8.580624807534504E-15}	{Group21=1.5445124653562108E-13}	[CRK, CRKL, MAPK14, STAT1, STAT3, TYK2]	[CBL, CREB1, CRK, CRKL, EIF4A1, EIF4B, EIF4E, EIF4EBP1, FYN, GAB2, IFNAR1, IFNAR2, IRF9, IRS1, IRS2, JAK1, LCK, MAP2K3, MAP2K6, MAP3K1, MAPK14, MAPKAP1, MIR4680, MLST8, MTOR, PDCD4, PIAS1, PIAS3, PIK3CD, PIK3R1, PIK3R2, PRMT1, PTPN11, PTPN6, PTPRC, RAC1, RACK1, RAP1A, RAPGEF1, REL, RPS6, RPS6KA4, RPS6KA5, RPS6KB1, RPTOR, SOCS1, SOCS3, STAT1, STAT2, STAT3, STAT4, STAT5A, TYK2, VAV1, ZAP70]	FALSE
WP:4538	WikiPathways_08.05.2020	Regulatory circuits of the STAT3 signaling pathway	[-1]	[Group21]	7	8.86076	0.000158001	0.0387102	{Group21=8.580624807534504E-15}	{Group21=1.5445124653562108E-13}	[CNTFR, EGFR, MAPK1, MAPK14, MAPK3, STAT3, TYK2]	[AGTR1, AGTR2, AKT1S1, CNTFR, CREBBP, CSF2RA, CSF2RB, CSF3R, CTF1, DEPTOR, DUSP2, EGFR, F2R, F2RL2, F2RL3, GHR, IFNAR1, IFNAR2, IFNGR1, IFNGR2, IFNLR1, IL10RA, IL10RB, IL11RA, IL12RB2, IL15RA, IL20RA, IL20RB, IL21R, IL22RA1, IL27RA, IL2RA, IL2RB, IL2RG, IL3RA, IL5RA, IL6R, IL6ST, IL7R, IL9R, JAK1, JAK2, JAK3, LIFR, MAPK1, MAPK10, MAPK11, MAPK12, MAPK13, MAPK14, MAPK15, MAPK3, MAPK4, MAPK6, MAPK7,…	FALSE
KEGG:04659	KEGG_08.05.2020	Th17 cell differentiation	[-1]	[Group21]	8	7.47664	0.000177829	0.0433904	{Group21=8.580624807534504E-15}	{Group21=1.5445124653562108E-13}	[MAPK1, MAPK14, MAPK3, SMAD2, STAT1, STAT3, TGFB1, TYK2]	[AHR, CD247, CD3D, CD3E, CD3G, CD4, CHUK, FOS, FOXP3, GATA3, HIF1A, HLA-DMA, HLA-DMB, HLA-DOA, HLA-DOB, HLA-DPA1, HLA-DPB1, HLA-DQA1, HLA-DQA2, HLA-DQB1, HLA-DRA, HLA-DRB1, HLA-DRB3, HLA-DRB4, HLA-DRB5, HSP90AA1, HSP90AB1, IFNG, IFNGR1, IFNGR2, IKBKB, IKBKG, IL12RB1, IL17A, IL17D, IL17F, IL1B, IL1R1, IL1RAP, IL2, IL21, IL21R, IL22, IL23A, IL23R, IL27RA, IL2RA, IL2RB, IL2RG, IL4, IL4R, IL6, IL6R, …	FALSE
R-HSA:447115	REACTOME_Pathways_08.05.2020	Interleukin-12 family signaling	[-1]	[Group21]	6	10.5263	0.000181842	0.0440058	{Group21=8.580624807534504E-15}	{Group21=1.5445124653562108E-13}	[ANXA2, HNRNPA2B1, SOD2, STAT1, STAT3, TYK2]	[AIP, ANXA2, ARF1, BOLA2, BOLA2B, CA1, CANX, CAPZA1, CDC42, CFL1, CNN2, CRLF1, EBI3, GSTA2, GSTO1, HNRNPA2B1, HNRNPDL, HNRNPF, HSPA9, IFNG, IL10, IL12A, IL12B, IL12RB1, IL12RB2, IL23A, IL23R, IL27, IL27RA, IL6ST, JAK1, JAK2, LCP1, LMNB1, MIF, MSN, MTAP, P4HB, PAK2, PDCD4, PITPNA, PPIA, PSME2, RALA, RAP1B, RPLP0, SERPINB2, SNRPA1, SOD1, SOD2, STAT1, STAT3, STAT4, TALDO1, TCP1, TYK2, VAMP7]	FALSE
